# Supplementary material for: Ageing impairs the regenerative capacity of regulatory T cells in mouse central nervous system remyelination
Source: Nat Commun. 2024 Mar 11;15:1870. doi: 10.1038/s41467-024-45742-w (PMC10928230; doi:10.1038/s41467-024-45742-w)
Supplement: Supplementary file 4 — Supplementary Data 1 [file 41467_2024_45742_MOESM4_ESM.xlsx]

## Sheet: DEGs_all_1
Gene	baseMean	log2FoldChange	lfcSE	stat	pvalue	padj
Vwde	274.031	9.91895	1.49159	6.64992	2.93261e-11	2.94707e-09
Ecel1	739.073	8.41985	0.985534	8.54344	1.30286e-17	5.68229e-15
Thsd7a	260.636	8.29057	0.885148	9.36631	7.51151e-21	7.1219e-18
Nwd2	62.1596	7.71251	1.30147	5.92601	3.10376e-09	1.8959e-07
Vat1l	101.611	7.57588	1.25922	6.0163	1.78444e-09	1.18278e-07
Mark1	17.5477	7.36226	1.57804	4.66545	3.07938e-06	7.28331e-05
Gm29374	17.0896	7.32813	1.20319	6.09059	1.12493e-09	7.91334e-08
AI593442	16.879	7.30588	1.78065	4.10293	4.07947e-05	0.000644645
Igkv3-4	3123.61	7.1771	0.892347	8.04295	8.77037e-16	2.45199e-13
Muc16	533.757	6.89984	0.705003	9.78696	1.28085e-22	1.64303e-19
Hs3st5	10.3994	6.61553	1.15446	5.7304	1.00195e-08	5.17762e-07
Aoc1	50.4283	6.55054	1.174	5.57967	2.40979e-08	1.10866e-06
Rasgrf1	352.128	6.41269	0.702143	9.13303	6.66076e-20	4.84171e-17
Adora1	9.05648	6.41236	1.36719	4.69017	2.72978e-06	6.62898e-05
Ighv1-79	60.582	6.30592	1.80457	3.49442	0.000475088	0.00483672
Ighv1-56	13.7989	6.2796	2.16351	2.90251	0.0037019	0.0244777
Tex35	13.36	6.24342	1.37921	4.5268	5.98848e-06	0.000128282
Thbs2	26.6831	6.0311	1.48009	4.07482	4.60496e-05	0.000712202
Lce1a1	6.56452	5.95079	1.56098	3.81222	0.000137723	0.00179411
Cxcl5	6.48253	5.93317	1.48126	4.0055	6.18857e-05	0.000912468
Gm12534	5.93056	5.80791	1.26474	4.59216	4.38673e-06	9.75141e-05
Gm12424	5.86714	5.77956	3.1223	1.85106	0.0641607	0.198663
Twist2	15.8742	5.75861	1.1112	5.18232	2.19145e-07	7.59761e-06
Slc6a17	5.51397	5.69372	1.13696	5.00783	5.50481e-07	1.69314e-05
Sostdc1	417.453	5.67	0.796974	7.1144	1.12399e-12	1.59161e-10
Bace2	81.6807	5.66719	0.691841	8.19147	2.58054e-16	8.52633e-14
Ighv5-6	1796.27	5.66716	1.344	4.21663	2.47976e-05	0.000423795
Msc	5.31088	5.65406	1.30885	4.31987	1.56121e-05	0.000286533
AC115300.1	14.941	5.65318	1.2103	4.67091	2.9987e-06	7.14673e-05
Gprin2	22.985	5.65103	1.11054	5.08852	3.60861e-07	1.16755e-05
Gm16867	5.30115	5.63362	3.12291	1.80396	0.0712369	0.213546
Ivl	5.22685	5.62933	1.38318	4.06984	4.70449e-05	0.000724869
Gm44769	5.1297	5.60326	1.27501	4.39468	1.10934e-05	0.000213516
Gm29284	5.18209	5.59986	1.29536	4.32302	1.5391e-05	0.000283472
Rph3a	20.7924	5.54427	0.984383	5.63223	1.77893e-08	8.41498e-07
Cemip	58.9	5.4906	1.00756	5.44942	5.05348e-08	2.07273e-06
Cobl	186.654	5.44825	0.673838	8.0854	6.19596e-16	1.80154e-13
AC123035.1	4.5329	5.42747	1.3069	4.15294	3.28235e-05	0.000539567
1810009J06Rik	4.68359	5.42739	1.25928	4.3099	1.6333e-05	0.000296812
Pcsk6	4.44604	5.38123	3.12413	1.72247	0.0849836	0.240711
AC147634.1	4.35814	5.36846	1.39749	3.84151	0.000122281	0.00162497
Tff1	4.25356	5.32947	1.35788	3.92485	8.67845e-05	0.00121548
Igkv3-1	47.9431	5.28985	1.0609	4.98618	6.15861e-07	1.87049e-05
A330074K22Rik	10.9247	5.27816	1.16758	4.52061	6.16608e-06	0.000131184
Meox1	6.80039	5.25815	1.48566	3.53927	0.000401238	0.00425301
Igfbp5	11.1736	5.21008	1.28974	4.03965	5.3532e-05	0.000803975
Hist1h4m	31.2576	5.20169	1.82244	2.85425	0.00431391	0.0274908
Gm12963	3.89664	5.18464	1.32696	3.90717	9.33839e-05	0.00129791
Ednra	3.81552	5.17528	1.58753	3.25997	0.00111425	0.00938915
Evc2	10.7171	5.16826	1.21283	4.26131	2.03234e-05	0.000357702
Ighg2c	13260.8	5.14383	0.777722	6.61397	3.74138e-11	3.6101e-09
Nova1	3.71661	5.13488	1.39241	3.68776	0.00022624	0.00266566
Deup1	3.69371	5.13128	1.29257	3.96984	7.19219e-05	0.00103593
Spon1	205.153	5.10437	0.477836	10.6823	1.23225e-26	2.98574e-23
Ntng1	3.59654	5.0882	1.38523	3.67319	0.000239541	0.00278744
Clec2g	29.3362	5.06953	0.735274	6.89474	5.3963e-12	6.57414e-10
B230206I08Rik	14.6184	5.05353	1.00902	5.00836	5.48955e-07	1.69221e-05
Cntn4	3.40454	4.9972	3.12337	1.59994	0.109613	0.287542
Agtr1a	3.29169	4.95336	1.35557	3.65408	0.000258107	0.00296864
Gabra4	12.8442	4.90261	0.955949	5.12853	2.92016e-07	9.70729e-06
AC068459.2	3.15596	4.88072	1.49115	3.27312	0.00106367	0.00907135
Gm31518	8.02855	4.86179	1.47783	3.28982	0.00100253	0.00870311
Pcnx2	66.3133	4.85795	0.519848	9.34495	9.19345e-21	7.71083e-18
Cyp2b10	3.06381	4.84368	1.5284	3.16912	0.001529	0.0121557
4930456G14Rik	8.18648	4.81657	1.07325	4.48781	7.19577e-06	0.000149588
Ighg3	3344.08	4.79844	0.992352	4.83542	1.32868e-06	3.59931e-05
Adgra1	2.97124	4.77092	1.26975	3.75736	0.000171716	0.00213734
Cep112os1	8.28869	4.76993	1.3674	3.48832	0.000486075	0.00493016
Gm27166	2.87795	4.76262	1.28618	3.70293	0.00021312	0.00253546
Slitrk5	2.88191	4.74577	1.60524	2.95642	0.00311233	0.0214305
Wipf3	67.2782	4.73742	0.591556	8.0084	1.16209e-15	3.12859e-13
Gucy2g	66.9903	4.71037	0.795661	5.92008	3.21787e-09	1.96012e-07
Ighg1	1710.97	4.69658	1.04554	4.49201	7.05539e-06	0.000147372
Plcxd3	2.71675	4.68864	1.33568	3.51029	0.000447615	0.00463185
AC113001.1	4.67782	4.68434	1.14099	4.1055	4.03442e-05	0.000638916
Sphkap	2.73996	4.68167	1.5615	2.99819	0.00271586	0.0192163
Clgn	11.0817	4.638	0.980402	4.73072	2.2373e-06	5.57587e-05
Gm9954	2.58886	4.62387	1.47282	3.13947	0.00169252	0.0131301
Igkv5-39	4585.02	4.6207	0.997228	4.63355	3.59456e-06	8.25121e-05
Pi15	2.60621	4.61328	3.12945	1.47415	0.140441	0.338072
Gfra4	2.57185	4.61297	1.35612	3.40159	0.00066994	0.00628631
Ceacam10	2.59126	4.60795	1.54291	2.98653	0.0028216	0.0197975
Col6a5	2.64685	4.6039	1.45718	3.15946	0.00158062	0.012457
Adamts12	32.5152	4.60341	0.802911	5.7334	9.84351e-09	5.12309e-07
Syn2	4.35374	4.60175	1.54129	2.98564	0.00282987	0.0198428
Iglon5	158.398	4.59333	0.634452	7.23985	4.49187e-13	6.94711e-11
H2-M10.1	2.51918	4.58164	1.33581	3.42987	0.000603874	0.00581422
Ces1d	2.54971	4.56653	1.37199	3.3284	0.000873471	0.00783215
Palmd	4.14785	4.54891	1.28932	3.52815	0.000418482	0.004379
Igkv4-55	461.386	4.52323	0.948736	4.76764	1.86396e-06	4.77933e-05
Olfml2b	9.51315	4.52165	1.23685	3.65579	0.000256387	0.00295197
Kcnt2	2.36329	4.48527	1.58967	2.82151	0.00477983	0.0297131
Rnf165	64.5225	4.46351	0.476085	9.37545	6.88799e-21	6.82756e-18
Ighv1-62-2	43.4731	4.45297	1.0199	4.36609	1.2649e-05	0.00023965
Krt17	104.357	4.44437	0.951704	4.66991	3.01339e-06	7.16916e-05
Wwtr1	19.1626	4.44414	0.661047	6.72288	1.78166e-11	1.93297e-09
Ighv1-33	2.27584	4.42531	1.46113	3.02869	0.00245619	0.017654
Gm25096	2.28437	4.42522	2.01282	2.19851	0.0279125	0.111339
Gm11783	2.31867	4.42049	1.62444	2.72125	0.00650362	0.0376592
Gabre	41.5309	4.41933	0.578104	7.64452	2.09721e-14	4.27419e-12
Pcdhb19	2.28007	4.41372	1.3959	3.16192	0.00156735	0.0123838
Mmrn2	47.3696	4.413	1.26984	3.47525	0.000510371	0.00512928
Madcam1	16.4656	4.41069	0.987663	4.46578	7.97771e-06	0.000162995
Rxfp3	3.76948	4.40926	1.42987	3.08369	0.00204454	0.0153195
Gm45201	5.96864	4.39978	1.24453	3.53529	0.000407321	0.00430508
Igkv3-9	10.1122	4.3942	1.88402	2.33235	0.0196824	0.086274
Mybph	6.33605	4.38355	1.2879	3.40365	0.00066493	0.00624467
Gm29100	3.67934	4.37928	1.25997	3.47571	0.000509511	0.00512732
AC153955.3	2.22187	4.37002	1.26893	3.44386	0.000573477	0.00559294
Ighv9-2	94.9253	4.33458	1.13735	3.81112	0.000138337	0.00180103
Col16a1	329.038	4.33311	0.816051	5.30985	1.09716e-07	4.12512e-06
Ighv1-78	271.454	4.31263	0.824775	5.22886	1.70555e-07	6.07726e-06
Reep1	125.761	4.31228	0.850703	5.06907	3.99761e-07	1.282e-05
Tead3	44.1813	4.30915	0.599617	7.18651	6.64689e-13	9.79383e-11
Serpina12	14.4364	4.26908	0.898457	4.75157	2.01847e-06	5.10636e-05
Cntnap3	2.03036	4.25959	2.42313	1.75789	0.0787667	0.228808
Loxhd1	19.9835	4.2542	0.91475	4.65067	3.30854e-06	7.72476e-05
AC134586.1	2.04649	4.25134	1.41525	3.00394	0.00266504	0.0188874
Lhfpl4	3.43203	4.22595	1.19405	3.53918	0.000401371	0.00425301
Htr7	8.32122	4.20689	1.03783	4.05356	5.04439e-05	0.000767641
Fcnb	23.7345	4.20302	1.28335	3.27503	0.00105649	0.00902777
Pabpc2	1.96613	4.20198	1.40874	2.9828	0.00285622	0.0199826
Ltf	811.724	4.18508	1.03314	4.05082	5.10385e-05	0.000774527
Lypd1	10.8239	4.1748	1.14916	3.63292	0.000280233	0.0031691
Foxb1	1.90744	4.17198	2.11889	1.96895	0.0489588	0.164811
Tspyl5	7.29447	4.17131	1.18068	3.53298	0.000410905	0.00432881
Fut1	32.0355	4.17101	0.663806	6.28347	3.31091e-10	2.64473e-08
Gm31774	1.90651	4.16802	2.39011	1.74386	0.0811838	0.233128
Ldb3	3.25961	4.16283	1.26031	3.30302	0.00095649	0.00838688
Ighv1-4	184.759	4.15614	1.2102	3.43426	0.000594185	0.00574858
Fsd1	5.20349	4.15519	1.25455	3.31209	0.000926032	0.00819228
9330182L06Rik	5.14533	4.13568	1.1992	3.44871	0.000563277	0.00551814
Gm31651	3.16003	4.1308	1.28842	3.20609	0.00134554	0.0109404
Tfcp2l1	38.5609	4.12888	0.531627	7.76651	8.06812e-15	1.77719e-12
Ighv14-4	164.324	4.11811	0.614063	6.70633	1.99581e-11	2.13346e-09
Gm43953	1.87108	4.11313	1.39629	2.94576	0.00322163	0.0220301
Kcnn3	3.13219	4.10816	1.35863	3.02375	0.00249661	0.0178855
Npy4r	1.81867	4.10741	1.6406	2.50361	0.0122934	0.060666
Il1r2	2701.08	4.07282	0.676689	6.01876	1.75762e-09	1.16855e-07
Akap6	107.144	4.07266	0.768951	5.29639	1.18117e-07	4.41814e-06
Ighv1-83	3.05633	4.06906	1.9228	2.11621	0.0343265	0.128398
Ighv5-17	1302.82	4.05838	1.17454	3.45529	0.000549706	0.00541623
Igkv4-57-1	358.713	4.03836	0.841975	4.79629	1.61629e-06	4.21607e-05
AC122013.1	7.28111	4.02591	1.01831	3.95352	7.7009e-05	0.00109904
Ralyl	4.82323	4.01094	1.25515	3.19559	0.00139547	0.0112708
Il21	216.987	4.00778	0.657052	6.09964	1.06305e-09	7.50223e-08
Serpinf1	121.267	4.00687	0.764633	5.24025	1.60363e-07	5.75169e-06
Gm11730	4.69096	3.99731	1.30993	3.05153	0.00227677	0.0166274
Ngp	1096.06	3.99349	0.982736	4.06364	4.83128e-05	0.00073994
Prrg3	2.87383	3.98856	1.76311	2.26223	0.0236831	0.0987301
Gm29101	2.86113	3.98514	1.4271	2.79248	0.00523058	0.0318207
Igkv6-20	530.388	3.94238	1.13709	3.46708	0.000526146	0.00524151
Cnga2	2.79298	3.93743	1.43685	2.74033	0.00613779	0.0359997
Camp	154.35	3.92453	0.909756	4.31383	1.60454e-05	0.000292315
Hc	67.1321	3.92351	0.855148	4.5881	4.47289e-06	9.89253e-05
Myh3	131.875	3.90996	0.67959	5.7534	8.74643e-09	4.66341e-07
Klhl41	2.72374	3.90888	1.55139	2.5196	0.0117487	0.0586147
Slc24a3	539.659	3.90585	0.59951	6.51507	7.26565e-11	6.71364e-09
Ighg2b	11280.3	3.90052	0.651985	5.98253	2.19702e-09	1.42168e-07
Adam33	27.199	3.89645	0.693823	5.61591	1.95525e-08	9.11073e-07
Pcdhb18	2.66111	3.8792	1.29194	3.00261	0.0026768	0.0189645
Cpa1	6.73199	3.87541	2.87086	1.34991	0.177044	0.392956
Tcp11x2	6.29974	3.86969	1.18632	3.26192	0.0011066	0.00934244
Fbln7	2.66103	3.86875	1.8822	2.05544	0.0398368	0.142647
Osmr	17.1652	3.85935	0.858505	4.49543	6.94281e-06	0.00014516
Igkv2-112	43.7096	3.85041	1.06584	3.61256	0.000303192	0.00337849
Chn1	33.7757	3.82898	0.712702	5.37249	7.76582e-08	3.06237e-06
Fbn2	56.3366	3.78476	0.600904	6.29845	3.00639e-10	2.43719e-08
Ly6g	10.5724	3.77532	1.02727	3.6751	0.000237761	0.00277264
Negr1	7.87079	3.77332	0.906297	4.16345	3.13473e-05	0.000519445
Platr14	2.49441	3.77229	1.37165	2.75019	0.00595605	0.0351417
Ubxn10	2.4554	3.77156	1.36571	2.76162	0.00575161	0.0341293
Igkv12-89	128.426	3.75538	1.03013	3.64554	0.000266826	0.00305122
Sdk1	12.9183	3.74197	0.883982	4.23308	2.30513e-05	0.00039832
Pkdcc	145.582	3.73519	0.649969	5.74671	9.09958e-09	4.81637e-07
Pcdhb21	2.3957	3.71789	1.47119	2.52713	0.0114999	0.0576765
5330434G04Rik	4.0336	3.71402	1.28671	2.88645	0.00389618	0.0254612
Lcn2	299.378	3.70407	0.982844	3.76872	0.000164084	0.00206712
Ighv5-16	174.132	3.7035	0.748947	4.94495	7.6165e-07	2.24754e-05
Tmem45a	17.1453	3.69707	0.74519	4.96125	7.00404e-07	2.08657e-05
Grin1	3.97715	3.68619	1.16011	3.17745	0.00148575	0.0118767
Chst1	200.328	3.68382	0.421343	8.74303	2.26941e-18	1.26895e-15
Ccdc80	191.269	3.68378	0.419354	8.78442	1.57171e-18	9.01957e-16
Dusp26	3.777	3.67036	1.31585	2.78935	0.00528142	0.0320432
Sh3rf2	32.6176	3.66639	0.610867	6.00194	1.94972e-09	1.27809e-07
Zfp334	2.26861	3.65658	1.58239	2.3108	0.0208439	0.0899729
Neo1	314.915	3.64777	0.431762	8.44858	2.94859e-17	1.14821e-14
Ighe	2.28082	3.64613	1.35836	2.68421	0.00727004	0.0409553
Tnc	9.61607	3.64265	0.811634	4.48805	7.18782e-06	0.000149566
Etl4	76.1507	3.64227	0.473687	7.6892	1.48059e-14	3.10455e-12
Gm40304	2.2563	3.63915	1.33357	2.72888	0.00635491	0.0370177
Ror2	3.65425	3.63206	1.18776	3.05792	0.00222881	0.0163539
Kcnh5	16.7002	3.60706	1.33375	2.70444	0.00684187	0.0390782
Fam189a1	13.8064	3.60479	0.731062	4.93089	8.18546e-07	2.39598e-05
Dnah9	6.9818	3.6045	0.930408	3.87411	0.000107014	0.00145128
Ear6	21.0812	3.60255	0.942972	3.82042	0.000133226	0.00174491
Vsig4	5.48327	3.59916	1.05028	3.42685	0.000610619	0.0058634
Gm8091	3.67859	3.58733	1.15153	3.11528	0.0018377	0.0140959
6720483E21Rik	2.22139	3.58258	1.37964	2.59675	0.00941101	0.0497035
Meis2	2.26746	3.57489	1.29018	2.77084	0.00559117	0.0333972
Ptprz1	2.20952	3.5736	1.70598	2.09475	0.0361933	0.133187
Ighv1-71	25.0879	3.56069	0.65123	5.46764	4.56074e-08	1.90037e-06
Gm9961	2.17905	3.55707	1.31928	2.69622	0.00701314	0.0397855
Adcy2	2.18036	3.55345	1.57568	2.25519	0.0241214	0.100194
Tshz2	281.903	3.55189	0.776391	4.57488	4.76491e-06	0.000104326
Bmp6	21.2241	3.54903	0.777477	4.5648	4.99961e-06	0.000108809
Rgs8	15.6094	3.54855	0.74363	4.77193	1.82472e-06	4.68688e-05
Ighv5-4	582.173	3.5433	0.765428	4.62917	3.67133e-06	8.3921e-05
Esm1	45.7623	3.54251	0.659474	5.37172	7.79898e-08	3.0699e-06
Cdh23	283.913	3.53766	0.656958	5.38491	7.24801e-08	2.88953e-06
Hoxb3os	2.12193	3.53061	1.34688	2.62133	0.00875876	0.047231
Kcnq1	13.1667	3.52055	0.91516	3.84692	0.000119613	0.00159535
Tmprss11e	7.14026	3.51875	0.980613	3.58832	0.000332821	0.00364166
Cldn7	3.53617	3.51716	1.24205	2.83173	0.00462972	0.0290199
Gm24741	2.09486	3.51344	1.33151	2.63869	0.00832264	0.0453843
Olfml2a	10.2823	3.51187	0.985732	3.56271	0.000367052	0.00395861
Pnliprp1	3.36719	3.51156	2.63614	1.33209	0.182832	0.400746
Tead1	41.3869	3.50131	0.542119	6.45855	1.05708e-10	9.29502e-09
Tpbg	14.1196	3.50093	0.747583	4.68301	2.82697e-06	6.83422e-05
Gm26883	7.71746	3.49832	1.23564	2.83118	0.00463764	0.0290612
Mrgpra2b	2.06758	3.4974	1.4241	2.45587	0.0140545	0.0671677
Gdnf	2.07306	3.48919	1.86163	1.87426	0.0608947	0.191621
Igkv4-74	56.8357	3.48252	1.07407	3.24235	0.00118548	0.00983703
Ccdc120	19.2214	3.48045	0.741197	4.69572	2.65671e-06	6.46595e-05
Gm9885	3.52525	3.47442	1.43023	2.42928	0.0151287	0.0709489
Cacng4	3.29594	3.47159	1.36609	2.54126	0.0110454	0.0559586
Itgb2l	35.4053	3.46278	0.998458	3.46813	0.000524097	0.00522588
Mt3	3.44639	3.46179	1.33991	2.5836	0.00977753	0.0511416
Pcdhb17	3.36168	3.45947	1.20437	2.87243	0.00407327	0.0263422
Ttll7	6.20948	3.45298	1.21974	2.83091	0.00464157	0.0290691
Adam3	3.38118	3.45298	1.27631	2.70543	0.00682155	0.0390092
Gm8643	6.31695	3.4457	1.32305	2.60436	0.00920457	0.0489213
Pawr	74.5083	3.4429	0.452177	7.61405	2.65635e-14	5.2661e-12
Ighm	190306	3.44095	0.509366	6.75537	1.42474e-11	1.57667e-09
Gm44770	4.43401	3.44031	1.22043	2.81893	0.00481841	0.0299188
Ebf3	34.8987	3.43639	0.425404	8.07794	6.58724e-16	1.86556e-13
Ighv3-1	99.0557	3.42867	1.08078	3.17242	0.00151175	0.0120317
Kcnma1	18.45	3.42414	0.840042	4.07615	4.57877e-05	0.000709661
Gm2814	5.13905	3.42324	1.08111	3.16641	0.00154335	0.0122341
Cdkn2a	13.0806	3.41714	0.678767	5.03434	4.7951e-07	1.50456e-05
Gpm6a	11.1237	3.41429	0.671308	5.08603	3.65635e-07	1.18125e-05
Evc	27.5147	3.39561	0.580022	5.85427	4.79102e-09	2.76396e-07
Gm45774	1.90612	3.39202	1.37133	2.47353	0.0133787	0.0647181
Lag3	2419.25	3.38518	0.600272	5.63941	1.70631e-08	8.1421e-07
Npdc1	44.3871	3.38456	0.598018	5.65962	1.51707e-08	7.36808e-07
Scnn1g	1.88669	3.3684	1.35938	2.4779	0.0132158	0.0641435
Prkag2os2	1.89548	3.36815	1.33651	2.52012	0.0117316	0.0585826
Orm1	4.70274	3.36728	1.09638	3.07126	0.00213156	0.0158213
Dcn	6.88133	3.36471	1.25091	2.6898	0.00714952	0.0403911
Lcn12	3.25482	3.3641	1.21217	2.77526	0.0055157	0.0330946
Mir3089	3.24744	3.36285	1.18822	2.83016	0.0046525	0.0290874
Lipc	23.1771	3.36105	0.554796	6.05818	1.3767e-09	9.47053e-08
Cst8	3.17302	3.35051	1.29502	2.58724	0.0096749	0.0507761
Trp63	1.8653	3.34303	1.62709	2.05461	0.0399166	0.142863
Ppp1r14c	6.13257	3.33873	0.904606	3.69081	0.00022354	0.00264071
Zfp960	1.84852	3.33607	1.29511	2.57589	0.00999818	0.052064
AC167022.1	3.06832	3.33508	1.17091	2.84828	0.00439555	0.0278483
Derl3	198.303	3.32996	0.408076	8.16014	3.34633e-16	1.07314e-13
Adra2c	12.4228	3.32368	0.812159	4.0924	4.2694e-05	0.000670286
Samd5	1.87028	3.31588	1.52581	2.1732	0.0297651	0.116116
Ighv1-53	1096.18	3.31438	0.62328	5.31764	1.05122e-07	3.95923e-06
Ighv12-3	14.7182	3.31407	0.924222	3.58579	0.000336061	0.00366607
Macc1	3.04112	3.31007	1.19307	2.77442	0.00553003	0.033139
Dok5	1.86762	3.30521	1.54314	2.14187	0.0322036	0.12301
Dmrt2	7.21297	3.3003	0.886585	3.72249	0.000197268	0.00238986
Chrng	3.07958	3.28996	1.37773	2.38795	0.0169427	0.0770851
Esrrg	1.83517	3.28183	1.4689	2.23422	0.0254688	0.104232
Ltbp2	25.3493	3.27097	0.705711	4.635	3.56933e-06	8.20194e-05
Esyt3	26.3982	3.26416	0.501887	6.50378	7.83255e-11	7.17666e-09
Igkc	76470.5	3.26184	0.366472	8.90065	5.55223e-19	3.42744e-16
Gzmk	86.9911	3.25808	0.524853	6.2076	5.37988e-10	3.99044e-08
9530086O07Rik	1.83474	3.25046	1.59194	2.04182	0.0411697	0.145914
Saa3	4.31767	3.24807	1.49108	2.17834	0.0293807	0.115214
Igkv1-117	1861.2	3.24592	0.944114	3.43806	0.000585906	0.00568365
D430019H16Rik	331.48	3.245	0.417692	7.76889	7.91746e-15	1.7618e-12
Limch1	1.80566	3.24423	1.43928	2.25407	0.0241919	0.10041
Ighv1-7	125.015	3.23988	0.990532	3.27085	0.00107226	0.00913034
Lin28a	7.22282	3.23684	1.16832	2.77051	0.00559686	0.033416
Abca13	51.1127	3.23119	0.879165	3.6753	0.000237572	0.00277193
Foxp2	19.8026	3.23019	0.642436	5.02804	4.95531e-07	1.54152e-05
5830416I19Rik	36.4037	3.22612	1.01039	3.19296	0.00140823	0.0113654
Hs3st3a1	7.43473	3.21617	0.946104	3.39939	0.000675372	0.00632658
Igkv4-69	17.9067	3.21006	1.36364	2.35405	0.0185703	0.0825978
Gm2619	10.1151	3.20707	0.709415	4.52073	6.16275e-06	0.000131184
Aldh1l2	12.8894	3.20381	0.845693	3.78838	0.00015163	0.00193595
Igkv3-2	428.266	3.19592	0.366518	8.71968	2.78984e-18	1.52095e-15
Ear1	19.8621	3.16337	0.946519	3.34211	0.000831454	0.00753596
Try5	2.89859	3.15728	1.71375	1.84233	0.0654272	0.201209
Hspg2	138.365	3.15397	0.649931	4.85277	1.21749e-06	3.34381e-05
Sspo	552.217	3.1486	0.374926	8.39793	4.544e-17	1.70846e-14
Ces2a	4.14095	3.14411	0.998374	3.14924	0.00163698	0.0127963
Gm24729	2.82862	3.14257	1.30405	2.40986	0.0159588	0.0735757
Ighv3-3	2.7346	3.14054	1.29541	2.42435	0.0153356	0.0715193
Gm17110	3.76008	3.1402	1.07039	2.93371	0.00334933	0.0226548
Mapk13	8.95835	3.13354	0.859522	3.64568	0.000266687	0.00305122
Amph	42.6613	3.12686	0.480155	6.51218	7.40659e-11	6.815e-09
Emp2	5.15688	3.1235	1.08602	2.8761	0.00402624	0.026131
Pdzrn3	22.5262	3.12011	0.697015	4.47639	7.59157e-06	0.000156326
Chrna1os	9.98573	3.11835	0.823843	3.78513	0.00015363	0.00195347
4930518J21Rik	2.7626	3.1171	1.30632	2.38617	0.0170249	0.0773625
Ighv11-2	304.111	3.11464	1.04509	2.98028	0.00287988	0.0201287
Sorcs1	19.2472	3.11105	0.603692	5.15337	2.55844e-07	8.63652e-06
Peg3	14.443	3.11088	0.708679	4.38969	1.13514e-05	0.000217713
Btnl5-ps	7.97618	3.10896	0.71493	4.34862	1.36994e-05	0.000256652
Gm37121	2.61414	3.10622	1.3514	2.29853	0.0215317	0.0920516
Slc25a31	2.48338	3.10458	1.79695	1.72769	0.0840433	0.238699
Gna14	220.668	3.09493	0.698435	4.43124	9.36938e-06	0.000186592
Ndufa4l2	2.58444	3.08108	1.30757	2.35634	0.0184559	0.0823287
Map2	693.36	3.07595	0.336202	9.14911	5.74059e-20	4.4709e-17
Flrt2	23.4847	3.07451	0.561757	5.47303	4.42414e-08	1.85533e-06
Pcdhb22	8.07364	3.06196	0.834025	3.6713	0.000241321	0.00280218
Lama1	6.25784	3.05945	0.872673	3.50583	0.000455181	0.00468435
Ighv1-18	273.028	3.05815	0.82359	3.71319	0.000204661	0.00246033
Cygb	6.01492	3.05762	0.9621	3.17807	0.0014826	0.0118559
Flnc	3.706	3.04571	1.1845	2.57131	0.0101316	0.0525061
Slc7a14	2.47384	3.04291	1.25995	2.41511	0.0157307	0.0728233
Ighv2-9-1	110.243	3.04228	0.78528	3.87413	0.000107004	0.00145128
Cped1	27.3326	3.04214	0.442016	6.88242	5.88439e-12	7.01207e-10
Gm23677	3.53017	3.0416	1.19671	2.54163	0.0110336	0.0559167
Syt7	6.32966	3.03361	0.954064	3.17967	0.00147443	0.0118065
6030419C18Rik	2.58358	3.02885	1.30565	2.31981	0.0203514	0.088442
Gm22731	7.90403	3.02753	0.901708	3.35755	0.00078637	0.0071802
Wfdc21	12.1551	3.02712	1.02588	2.95077	0.00316988	0.0217292
Usp26	4.30478	3.02518	3.05795	0.989283	0.322525	0.564759
Oosp1	23.5362	3.02057	0.498287	6.06191	1.34516e-09	9.31236e-08
Dgki	381.591	3.01846	0.583479	5.17321	2.30105e-07	7.92587e-06
AC117245.1	2.55406	3.01655	1.24515	2.42263	0.0154086	0.071743
Gm7364	2.47442	3.01415	1.30146	2.31598	0.0205595	0.0890628
Ighv7-4	11.9611	3.0124	1.54157	1.95411	0.050688	0.169169
C4b	37.2819	3.00866	0.417607	7.20453	5.82425e-13	8.75927e-11
Gm16894	54.0381	3.00737	0.355012	8.47119	2.42906e-17	1.01866e-14
Stc1	3.87981	3.00063	1.28599	2.33333	0.0196311	0.0861701
Chn1os3	27.6615	2.99726	0.577774	5.18759	2.1303e-07	7.40916e-06
1700013A02Rik	2.56499	2.99337	1.43607	2.08442	0.0371216	0.135514
Car10	11.1355	2.99029	0.757673	3.94668	7.92413e-05	0.00112795
Igkv3-5	251.245	2.9897	0.368854	8.10537	5.25869e-16	1.59273e-13
Hoxb6	2.55588	2.97998	1.47622	2.01865	0.0435232	0.151639
Ncam1	35.7	2.9794	0.715569	4.16368	3.13161e-05	0.000519323
Ighv1-75	443.927	2.97825	0.871464	3.41752	0.000631939	0.00601514
Pcdhb16	7.15412	2.97806	0.937303	3.17727	0.00148671	0.01188
Syt15	2.36945	2.97458	1.34381	2.21355	0.0268599	0.108229
Kdelr3	8.40539	2.96821	0.706515	4.2012	2.65509e-05	0.000450581
Syn3	7.13244	2.96569	0.751947	3.94401	8.01292e-05	0.0011391
Gm26694	2.47155	2.96435	1.2808	2.31445	0.0206428	0.0893348
C1qtnf1	12.8233	2.96034	0.649394	4.55861	5.14922e-06	0.000111619
Rims2	15.5555	2.95674	0.601635	4.91451	8.90044e-07	2.56058e-05
a	2.45905	2.95504	1.29875	2.2753	0.0228882	0.0963373
Hs6st3	10.8037	2.95498	0.869937	3.39678	0.000681836	0.00636779
Gm2663	14.4001	2.95371	0.658696	4.48418	7.31939e-06	0.000151869
Ispd	200.317	2.94789	0.613368	4.80606	1.5393e-06	4.05405e-05
5330417C22Rik	88.7052	2.94722	0.378558	7.78538	6.95024e-15	1.57879e-12
Bdh2	2.5244	2.94619	1.35293	2.17764	0.0294331	0.115339
Chil1	24.3259	2.94015	1.12749	2.60769	0.00911549	0.0485662
Ighv8-6	2.50363	2.93918	1.55935	1.88488	0.0594461	0.188559
Cryab	3.42276	2.93783	1.08115	2.71732	0.00658136	0.0380127
Cacna1h	303.43	2.93648	0.390974	7.51068	5.88232e-14	1.09637e-11
Six3	11.1989	2.92991	0.686135	4.27017	1.95328e-05	0.00034546
D7Ertd128e	3.6179	2.92943	1.10582	2.64911	0.00807032	0.044453
Gm28609	2.45087	2.9283	1.30492	2.24405	0.0248294	0.102316
Zcchc14	23.9393	2.92726	0.573326	5.10575	3.29494e-07	1.07887e-05
Dsc2	3.65147	2.92255	1.03662	2.81931	0.00481276	0.0299008
Igkv1-99	43.0602	2.92075	1.68673	1.7316	0.0833445	0.237346
Myh14	2.37434	2.91791	1.24852	2.3371	0.0194339	0.0854944
AC153536.1	3.62317	2.91705	1.13158	2.57786	0.00994139	0.0518393
Ptprn2	14.5277	2.90979	0.541057	5.37797	7.53316e-08	2.99227e-06
Ighv9-3	718.96	2.90825	0.677345	4.29361	1.75794e-05	0.000314999
Spag6	13.5783	2.90824	0.660941	4.40015	1.08177e-05	0.000210438
Capn13	3.51495	2.90591	1.01938	2.85065	0.00436295	0.0276993
1700047M11Rik	2.60562	2.90509	3.11433	0.932815	0.350916	0.59277
AC165245.1	50.7759	2.90452	0.558418	5.20134	1.97856e-07	6.94789e-06
Cldn20	3.61146	2.89696	1.19295	2.42839	0.015166	0.0710442
Ighv8-8	269.498	2.89501	0.640114	4.52265	6.10702e-06	0.000130309
Hspd1-ps4	2.21106	2.8867	1.44721	1.99467	0.0460787	0.157944
Gm2427	3.49889	2.88531	1.04132	2.77082	0.00559147	0.0333972
Gnaz	37.3207	2.88496	0.463866	6.21937	4.99152e-10	3.76203e-08
Ighv1-70	4.76024	2.88391	1.36025	2.12014	0.0339944	0.127659
Dthd1	3.45675	2.87967	1.12438	2.56112	0.0104334	0.0535724
Igkv4-57	169.751	2.877	0.719878	3.99651	6.4284e-05	0.000942731
Prickle2	3.54147	2.87393	1.35471	2.12143	0.0338855	0.127511
Zbtb7c	4.79592	2.86886	1.21905	2.35335	0.018605	0.0826482
Shtn1	508.125	2.86344	0.343745	8.33012	8.07571e-17	2.84044e-14
C230012O17Rik	3.51425	2.86151	0.98871	2.89418	0.00380148	0.0249997
Ighv6-3	1283.41	2.8613	1.03251	2.77122	0.00558467	0.03338
Slc7a10	658.726	2.85752	0.399916	7.1453	8.97995e-13	1.29686e-10
Fmn1	255.981	2.85721	0.270433	10.5653	4.31376e-26	9.40702e-23
Mir6392	2.36856	2.85717	1.4067	2.03111	0.042244	0.148506
1700019D03Rik	95.2601	2.85624	0.436994	6.53611	6.31411e-11	5.90952e-09
Gm18688	2.33016	2.85412	1.28366	2.22343	0.026187	0.106224
Csgalnact1	149.608	2.85039	0.420075	6.78543	1.15744e-11	1.30968e-09
4930438A08Rik	7.35619	2.8503	1.16737	2.44163	0.0146212	0.0691984
Chac1	22.2828	2.84648	0.644635	4.41565	1.00707e-05	0.000198384
Sspn	53.6614	2.84547	0.543456	5.23588	1.64202e-07	5.8701e-06
Mogat2	2.34908	2.84364	1.53116	1.85718	0.0632853	0.196726
Slc38a11	2.3088	2.84354	1.18451	2.40061	0.0163679	0.0750128
Cyp46a1	2.24712	2.84197	1.28751	2.20734	0.02729	0.109444
Arhgap8	3.20135	2.84194	1.15817	2.45383	0.0141345	0.067417
Igkv2-137	2.18687	2.83805	1.74845	1.62318	0.10455	0.278175
AC122860.2	2.2344	2.83684	1.2521	2.26567	0.0234716	0.0980359
Try4	2.49568	2.83608	3.11503	0.910451	0.362585	0.603798
Ighv1-54	143.695	2.8343	1.07849	2.62802	0.00858847	0.0464852
Nppc	2.07429	2.8342	1.57202	1.8029	0.0714033	0.213779
Cxcl3	46.7894	2.8321	0.866041	3.27017	0.00107481	0.00914851
Epx	95.7025	2.82595	0.905359	3.12136	0.00180021	0.013844
Eva1c	7.61112	2.82419	0.764333	3.69497	0.000219913	0.00260916
Tro	15.9659	2.82417	0.625426	4.51559	6.31398e-06	0.000133679
Rorb	5.73674	2.82347	0.900159	3.13663	0.00170902	0.0132487
Runx2os2	3.22652	2.81911	1.05341	2.67618	0.00744667	0.0417132
Myom3	2.20214	2.81609	1.2382	2.27434	0.0229457	0.0965044
Olfr60	126.956	2.81215	0.313162	8.97986	2.71121e-19	1.84761e-16
Syt5	22.9282	2.81197	0.658569	4.26982	1.95627e-05	0.000345707
Shroom4	45.3375	2.80766	0.488801	5.74396	9.24866e-09	4.87163e-07
Serpina9	117.667	2.80311	0.431772	6.4921	8.46481e-11	7.65942e-09
Cpn1	2.23607	2.80261	1.25568	2.23194	0.0256187	0.104619
Gm28064	2.21532	2.79982	1.42866	1.95975	0.0500256	0.167548
Sema3a	3.32435	2.79602	1.39861	1.99914	0.0455933	0.156553
Vangl1	22.983	2.79361	0.598283	4.66938	3.02108e-06	7.17656e-05
Faxc	15.4035	2.79287	0.674716	4.13933	3.48328e-05	0.000567288
Ighv1-11	21.1384	2.79054	0.882195	3.16318	0.00156056	0.0123566
Fam160a1	1726.18	2.78821	0.329371	8.46525	2.55593e-17	1.05165e-14
Cpt1c	46.8038	2.78742	0.512209	5.44196	5.2698e-08	2.14648e-06
Fam20c	39.4108	2.77825	0.560653	4.95537	7.21918e-07	2.14773e-05
Slc1a4	113.419	2.77444	0.460728	6.02186	1.72421e-09	1.15323e-07
Slco4c1	18.2431	2.77413	0.756541	3.66686	0.000245549	0.00284371
AL513022.1	6.34691	2.77213	0.959553	2.88898	0.00386492	0.0252972
Ppp2r2c	5.3323	2.77156	0.783991	3.5352	0.000407469	0.00430508
Gm14532	3.43966	2.77058	1.16395	2.38032	0.0172977	0.0784058
2010110K18Rik	3.1168	2.76897	1.08355	2.55545	0.010605	0.0542361
AC132852.1	3.26298	2.76649	1.0883	2.54204	0.0110207	0.0558751
Il1rn	113.99	2.76615	0.51052	5.4183	6.01688e-08	2.43432e-06
Clip3	370.057	2.76569	0.312586	8.84777	8.92861e-19	5.26233e-16
Gm11843	2.20201	2.76503	1.21058	2.28406	0.0223682	0.0947759
D7Ertd443e	2.05832	2.76037	1.41323	1.95324	0.0507915	0.169489
Tspan10	4.13464	2.75859	0.959136	2.87612	0.00402601	0.026131
Eef1akmt3	11.1403	2.75737	0.731716	3.76836	0.000164326	0.00206897
Igkv14-126	521.377	2.75647	1.07917	2.55425	0.0106418	0.0543625
Dpp6	4.41465	2.75618	0.895168	3.07895	0.00207729	0.0154976
Slco2a1	106.182	2.75367	0.24861	11.0763	1.63529e-28	7.13213e-25
AC165149.2	2.09139	2.74126	1.22659	2.23487	0.025426	0.104203
Gm32479	3.25683	2.74038	1.10407	2.48207	0.0130621	0.0635352
Dmkn	2.95502	2.7396	1.19534	2.2919	0.0219116	0.0933619
Bmpr1a	600.897	2.73533	0.222419	12.2981	9.27275e-35	1.01105e-30
Slit3	15.3463	2.73091	0.49519	5.51487	3.49038e-08	1.51623e-06
Gm45912	1.99257	2.72494	1.33056	2.04797	0.0405633	0.144354
Ighv14-2	196.975	2.72325	0.745168	3.65455	0.000257636	0.00296478
Ripk4	29.3556	2.71761	0.617806	4.39881	1.08849e-05	0.000211368
Dkk3	88.8401	2.7138	0.373343	7.26891	3.62394e-13	5.85387e-11
Gm45237	2.94746	2.70897	1.1389	2.37859	0.0173789	0.0786758
9330132A10Rik	8.56203	2.70822	0.932104	2.90549	0.00366681	0.0242921
Rdh9	4.912	2.70798	0.902014	3.00215	0.00268083	0.0189746
Fat1	18.357	2.70612	0.73642	3.6747	0.000238133	0.0027755
Gm12171	5.56175	2.70527	0.934076	2.89619	0.0037772	0.0248625
Hoxc4	3.10627	2.70354	1.22939	2.19909	0.0278713	0.111255
Igkv3-10	90.1518	2.70103	0.529093	5.10502	3.30761e-07	1.0814e-05
Shank2	22.0465	2.69913	0.556313	4.85182	1.22334e-06	3.34903e-05
Rbfox2	66.1167	2.69655	0.381445	7.06929	1.55728e-12	2.13582e-10
3425401B19Rik	5.22605	2.68941	1.01794	2.642	0.00824176	0.0450559
Tcaf2	2.91463	2.68757	1.15846	2.31995	0.0203437	0.088442
Apol7d	1.89547	2.68378	1.43028	1.87641	0.0605991	0.191049
Drp2	5.24268	2.68369	0.846262	3.17123	0.00151794	0.0120765
Cebpe	19.1483	2.68205	0.782079	3.42938	0.000604968	0.00582195
Ighv1-5	100.461	2.68042	1.11949	2.39432	0.016651	0.0760277
Ighv1-47	22.5464	2.67779	0.649014	4.12593	3.69241e-05	0.000593807
Rasd2	3.59181	2.67723	1.37179	1.95164	0.0509813	0.169862
Eda	8.30284	2.6743	0.773568	3.45709	0.000546034	0.00538551
Arnt2	1485.28	2.66599	0.298623	8.9276	4.35355e-19	2.8769e-16
Lepr	10.142	2.66591	0.659694	4.04113	5.31954e-05	0.000800022
Olfr530	4.89252	2.66426	1.09103	2.44196	0.0146076	0.0691664
Dgkk	2.10107	2.66099	1.43176	1.85855	0.0630915	0.196296
H1fx	24.7025	2.66027	0.711345	3.73978	0.000184182	0.0022539
Bdkrb1	3.03953	2.65735	1.32393	2.00717	0.0447311	0.154515
Gm43931	3.11653	2.6554	1.06759	2.4873	0.0128718	0.0628096
Hoxc9	6.73282	2.64667	0.765205	3.45877	0.000542652	0.00535458
Gm37267	2.91715	2.64318	1.15757	2.2834	0.0224068	0.0947957
Prss57	12.7476	2.64277	0.640912	4.12345	3.73233e-05	0.000598462
Celf5	40.6308	2.63395	0.416233	6.32807	2.48247e-10	2.04284e-08
Celf3	39.8565	2.63139	0.463928	5.67199	1.4115e-08	6.91698e-07
D630033O11Rik	3.50467	2.62682	1.43284	1.83329	0.066759	0.203953
Gm45847	18.5538	2.62366	0.491103	5.34239	9.173e-08	3.51557e-06
Ighv1-84	17.0855	2.62335	0.941819	2.7854	0.00534611	0.0323033
Porcn	1.89866	2.61782	1.24664	2.0999	0.0357374	0.132067
Ighv2-4	5.58259	2.61394	1.35804	1.92479	0.054255	0.177409
Stard13	2.90516	2.60956	1.07397	2.42982	0.0151062	0.0708739
Gm22473	1.82225	2.60376	1.68302	1.54708	0.121845	0.308089
Nrxn3	2.8464	2.60329	1.24927	2.08384	0.0371744	0.13563
Zfp9	12.2787	2.6023	0.567091	4.58886	4.45679e-06	9.87696e-05
Ermn	3.02438	2.60076	1.08651	2.39367	0.0166806	0.0761308
Pls1	94.083	2.60027	0.307368	8.4598	2.67832e-17	1.0816e-14
Svop	9.73739	2.59862	0.826644	3.14358	0.00166897	0.0129844
Gm37633	1.96703	2.59745	1.36442	1.90371	0.0569483	0.183088
Gm44167	3.8477	2.59658	2.49366	1.04127	0.29775	0.537725
Ighv1-50	110.508	2.59614	0.739939	3.50858	0.000450499	0.00465028
Cacna1s	205.673	2.59356	0.297666	8.713	2.95934e-18	1.57401e-15
Ighv5-9-1	266.332	2.58832	0.966715	2.67744	0.00741871	0.0416023
Gm5228	1.90431	2.58481	1.26965	2.03585	0.0417655	0.147447
Creg2	15.5819	2.58452	0.565715	4.56859	4.91015e-06	0.000106969
Bmp1	59.4846	2.58255	0.589529	4.38069	1.18303e-05	0.000225706
Rassf6	70.3101	2.58	0.352753	7.3139	2.59505e-13	4.31986e-11
Ighv1-26	1894.55	2.57912	0.813907	3.16882	0.00153059	0.0121594
Pycr1	57.8293	2.57624	0.424546	6.06823	1.29325e-09	9.01019e-08
Enpp6	17.8356	2.57603	0.502715	5.12423	2.98748e-07	9.91599e-06
Scin	565.509	2.57542	0.388285	6.63282	3.29344e-11	3.24977e-09
Gm37964	32.9965	2.57491	0.497922	5.1713	2.32469e-07	7.93748e-06
Pgam2	12.5665	2.5728	0.678322	3.79289	0.000148905	0.00190785
Tox3	3.37376	2.57087	1.37309	1.87232	0.0611619	0.192239
Panx2	1.92839	2.56927	1.31963	1.94696	0.0515394	0.171199
Cdkn2b	25.855	2.56891	0.468217	5.48657	4.09817e-08	1.73932e-06
Ighv1-66	37.4998	2.56567	0.626976	4.09213	4.27426e-05	0.000670567
AC154358.1	24.0105	2.55713	0.615478	4.1547	3.25715e-05	0.000536875
Jam3	1.84059	2.55275	1.31679	1.93861	0.0525487	0.173363
Loxl4	10.3467	2.5454	0.854385	2.97922	0.0028898	0.0201851
Gm42842	1.93614	2.54295	1.28686	1.97609	0.0481449	0.16285
Cd109	33.0973	2.5419	0.718473	3.53792	0.000403295	0.00426717
Cxcl13	3.66841	2.54114	0.940851	2.70089	0.00691536	0.0393845
Mapk8ip1	224.652	2.53883	0.370478	6.85284	7.23983e-12	8.48812e-10
AC027700.1	2.90867	2.53537	1.1101	2.28392	0.0223764	0.0947759
C1rl	14.3122	2.53291	0.674929	3.75286	0.000174828	0.00216947
Nuggc	36.8662	2.53252	0.5291	4.78646	1.69749e-06	4.39633e-05
Dmrta2	8.21971	2.53236	0.683429	3.70538	0.000211073	0.00251798
Prm2	2.86099	2.53174	1.28556	1.96937	0.0489104	0.164775
2810404F17Rik	16.8297	2.53097	0.639131	3.96002	7.49424e-05	0.00107306
Kcnj5	2.74973	2.52915	1.07996	2.34189	0.0191864	0.0846276
Tnfrsf17	43.9169	2.52578	0.440427	5.73483	9.7609e-09	5.10446e-07
Idi2	4.65674	2.52517	0.990366	2.54973	0.0107806	0.0549335
Dact2	2.59682	2.52453	1.18706	2.12671	0.0334444	0.126311
Fez1	5.99925	2.52074	1.199	2.10236	0.0355214	0.131491
Gm14093	16.9832	2.51406	0.673734	3.73153	0.000190323	0.00231348
S100a9	1099.83	2.51112	0.868471	2.89143	0.00383492	0.025174
Igkv10-96	1377.44	2.50703	0.716528	3.49886	0.000467247	0.00478638
Chst7	7.64468	2.50567	0.889283	2.81763	0.00483792	0.0300144
Gm12159	2.61885	2.49906	1.05758	2.363	0.0181277	0.0812561
Tshr	2.57687	2.49808	1.18682	2.10486	0.0353039	0.130931
Nsun7	72.0895	2.49577	0.352841	7.07336	1.51224e-12	2.10047e-10
Tm4sf5	28.3429	2.49467	0.697247	3.57789	0.000346383	0.00376739
Spsb4	2.38869	2.49165	1.34033	1.85899	0.0630292	0.196186
Ky	144.606	2.4862	0.199518	12.461	1.21833e-35	2.65681e-31
Prg2	449.303	2.48617	0.417572	5.95386	2.61885e-09	1.63637e-07
Tspoap1	3038.89	2.48489	0.263215	9.44054	3.70862e-21	4.04369e-18
Cep112	426.45	2.47837	0.385526	6.42855	1.28828e-10	1.12374e-08
Tubb1	124.904	2.47798	0.450888	5.49578	3.8899e-08	1.67312e-06
Mid2	253.058	2.47545	0.270821	9.14055	6.21379e-20	4.67255e-17
Ighv9-1	60.4609	2.47384	0.813164	3.04225	0.0023482	0.0170634
Cyp2j9	3.27601	2.47071	1.05164	2.34939	0.0188044	0.083313
Muc5ac	6.65239	2.46925	0.925126	2.6691	0.0076055	0.0424068
5730460C07Rik	1.82712	2.46904	1.31565	1.87667	0.0605633	0.190991
Ighv5-9	75.5049	2.4682	1.51411	1.63013	0.103075	0.275403
Vdr	92.0282	2.46491	0.347513	7.09301	1.31228e-12	1.83441e-10
Gm37347	870.936	2.46329	0.30063	8.19377	2.53177e-16	8.4939e-14
AC154171.3	2.53441	2.45763	1.33486	1.84112	0.0656046	0.201532
2900011O08Rik	1.81508	2.44352	1.42197	1.7184	0.0857238	0.242037
Tmem63c	85.136	2.44238	0.349955	6.97913	2.97016e-12	3.90183e-10
Prss34	526.535	2.44233	0.408966	5.97197	2.34408e-09	1.49561e-07
Sh2d1b2	11.1775	2.4381	0.611967	3.98403	6.7756e-05	0.000987671
Mb21d2	1.80034	2.43778	1.59364	1.52969	0.126094	0.315191
Ighv1-23	2.63537	2.43584	1.42631	1.70779	0.0876748	0.245655
Inpp5j	14.0343	2.43521	0.943998	2.57968	0.00988928	0.0515922
Plxna4	43.0815	2.43319	0.538645	4.51723	6.2653e-06	0.000132777
Rhoj	8.65567	2.43057	0.614453	3.95566	7.63247e-05	0.00109142
Atp2b2	70.4843	2.43056	0.385671	6.30217	2.93514e-10	2.38831e-08
Panct2	6.76343	2.42988	0.791808	3.06878	0.00214935	0.0159154
Trp73	7.08257	2.4212	0.846955	2.85871	0.00425372	0.0272565
Foxf2	2.57807	2.42119	1.40667	1.72122	0.0852108	0.241136
Klhdc8a	4.34664	2.40819	1.37064	1.75698	0.0789218	0.229089
Igkv16-104	452.388	2.40623	0.827399	2.90819	0.00363527	0.0241617
Boc	37.4601	2.39823	0.476157	5.03663	4.73797e-07	1.48877e-05
AC163286.1	10.7678	2.39569	0.579494	4.1341	3.56342e-05	0.000577321
Pcdhga7	62.5403	2.39521	0.305669	7.83597	4.65223e-15	1.07927e-12
Adamts13	14.8019	2.39354	1.03315	2.31673	0.0205182	0.0889719
Prg3	20.8588	2.39238	0.664614	3.59965	0.000318642	0.00351473
Aebp1	49.533	2.385	0.419762	5.68178	1.33301e-08	6.60656e-07
Ripply3	35.0703	2.38124	0.35679	6.67405	2.48835e-11	2.57173e-09
Reln	197.688	2.38078	0.431337	5.51952	3.39927e-08	1.48256e-06
Serpine1	20.8382	2.37925	0.55855	4.25969	2.0471e-05	0.000359719
Abcc8	3.29713	2.37894	0.970255	2.45187	0.0142115	0.0677122
Adamts1	13.9442	2.37786	0.586742	4.05265	5.064e-05	0.000770088
Ndrg4	44.3889	2.3773	0.665401	3.57273	0.000353283	0.00382334
Smoc2	14.1654	2.37557	0.713446	3.32971	0.000869359	0.00781455
Gm3164	63.7875	2.37493	0.281035	8.45067	2.89632e-17	1.14821e-14
Cacng8	4.36851	2.37273	1.08039	2.19619	0.0280786	0.111665
Rab42	3.38236	2.37093	0.944157	2.51116	0.0120334	0.0596669
S100a8	372.659	2.36787	0.873819	2.7098	0.00673244	0.038676
Dok6	19.4339	2.36667	0.639932	3.69832	0.000217031	0.00257778
Igkv20-101-2	2.70576	2.36279	1.68325	1.40371	0.160406	0.368795
Cd300ld3	2.44946	2.36272	1.24651	1.89547	0.0580297	0.185447
Igf2bp2	53.7257	2.35998	0.614221	3.84223	0.000121922	0.00162218
Ier5l	459.305	2.35943	0.583654	4.04251	5.28812e-05	0.000796395
Nfe2l3	18.389	2.35851	0.572693	4.11828	3.81714e-05	0.000608482
Gm26686	28.6439	2.35845	0.73878	3.19236	0.00141116	0.0113806
Flrt1	4.05275	2.35055	0.923045	2.54652	0.0108803	0.0553608
Rai2	4.86807	2.34982	0.783963	2.99736	0.00272333	0.0192567
B3galt1	93.0792	2.34807	0.497833	4.71657	2.39852e-06	5.93696e-05
Akr1b8	7.35486	2.34602	0.896419	2.6171	0.00886813	0.0475583
Treml1	14.2353	2.34598	0.607925	3.85899	0.000113856	0.0015298
9830107B12Rik	6.75652	2.34465	1.06928	2.19274	0.0283258	0.112338
Ednrb	45.0643	2.34207	0.540914	4.32984	1.4922e-05	0.000276705
Fhl1	33.414	2.34151	0.412818	5.67202	1.41122e-08	6.91698e-07
Gm10645	4.82993	2.34016	0.805794	2.90417	0.00368225	0.0243699
Igkv4-54	4.09934	2.33632	1.11903	2.08781	0.0368146	0.134723
Mstn	2.39503	2.33556	1.18493	1.97106	0.0487174	0.164252
Gm45760	6.4705	2.33234	0.707271	3.29766	0.000974949	0.00852817
Gm42601	4.73591	2.33157	0.89915	2.59308	0.00951209	0.0500797
Ninl	25.7385	2.32855	0.505714	4.60447	4.13513e-06	9.26994e-05
Fras1	12.5363	2.32657	0.742411	3.13381	0.00172554	0.0133578
Fam135a	50.2135	2.32621	0.401814	5.78926	7.0697e-09	3.89315e-07
Ppbp	118.726	2.32581	0.660874	3.51929	0.000432707	0.00449895
Necab2	6.4067	2.32495	0.749188	3.10329	0.00191382	0.0145518
Pianp	62.3007	2.32456	0.351386	6.61541	3.70535e-11	3.59123e-09
Adgrb1	5.85772	2.32323	0.765974	3.03304	0.00242104	0.0174689
Ighv3-5	42.4154	2.32091	2.07559	1.11819	0.263486	0.500226
Fndc7	65.1085	2.32056	0.578874	4.00875	6.10412e-05	0.000902961
Fat3	15.4138	2.31834	0.546377	4.24311	2.2044e-05	0.000383039
AC190403.1	2.52362	2.31824	1.13789	2.03731	0.0416193	0.14705
Igkv14-111	296.578	2.31785	0.441829	5.24602	1.55418e-07	5.602e-06
Cp	25.0739	2.31753	0.422287	5.48804	4.06429e-08	1.73444e-06
Pf4	37.1187	2.31346	0.522278	4.42956	9.44262e-06	0.000187879
Gm15433	10.5162	2.31266	0.541098	4.27401	1.91985e-05	0.000340652
AC154248.2	64.226	2.31125	0.415185	5.56679	2.59471e-08	1.17881e-06
Apol11b	36.9495	2.30792	0.712451	3.23941	0.00119778	0.0099208
Myh13	2.29979	2.30499	1.2642	1.82327	0.0682622	0.207296
AC160863.2	3.27411	2.30137	1.11855	2.05746	0.039642	0.142113
Pcbd1	7.59577	2.2994	0.757652	3.0349	0.00240618	0.0173805
Hunk	5.87772	2.29917	1.10932	2.07259	0.0382109	0.13837
Hmgcs2	2.44741	2.29851	1.269	1.81128	0.0700982	0.211166
Tmem246	3.24448	2.29846	1.03566	2.21932	0.0264653	0.10699
Nbea	101.804	2.29814	0.325604	7.05809	1.68812e-12	2.28651e-10
Gm26652	4.01811	2.29727	0.859699	2.67218	0.007536	0.0421378
Gm15651	2.11292	2.29726	1.2773	1.79852	0.0720943	0.215129
Morn4	15.7938	2.29377	0.518242	4.42606	9.59714e-06	0.000190468
T2	8.21607	2.29246	0.629393	3.64233	0.000270178	0.00307986
Gm5458	3.20546	2.2915	1.13023	2.02746	0.0426151	0.149458
Gm24401	2.10801	2.29061	1.42905	1.60289	0.108959	0.286204
Adra1b	4.58024	2.28913	0.847854	2.69991	0.00693591	0.0394401
Sntg2	7.14548	2.2891	0.752344	3.04263	0.00234522	0.0170502
Ina	2.34614	2.28787	1.30798	1.74917	0.080262	0.231439
Adarb2	21.9891	2.28776	0.497184	4.60144	4.1958e-06	9.38438e-05
Dpep2	67.9744	2.28642	0.434876	5.25765	1.45909e-07	5.30307e-06
Wipi1	106.695	2.2853	0.365358	6.25496	3.97613e-10	3.13024e-08
Ptprb	9.59808	2.28226	0.784205	2.91029	0.00361096	0.0240383
Gm25790	5.01962	2.28073	0.899711	2.53496	0.0112461	0.0567431
Ighv1-81	220.854	2.27706	0.744242	3.05957	0.00221653	0.0162912
Gfra1	49.6599	2.27701	0.410436	5.54777	2.89334e-08	1.28765e-06
Ctrb1	7.94512	2.27637	2.32833	0.977686	0.32823	0.570343
Itga11	2.30287	2.27531	1.10339	2.06211	0.0391974	0.140936
Gm2974	12.8801	2.27319	0.525555	4.32531	1.52319e-05	0.000281493
Chmp4c	147.012	2.26534	0.219292	10.3302	5.14497e-25	8.01402e-22
Hecw2	53.7132	2.26289	0.54129	4.18055	2.908e-05	0.00048743
Txndc2	2.47814	2.25862	1.15641	1.95313	0.0508041	0.169505
Cep112it	33.689	2.25763	0.412479	5.47332	4.41671e-08	1.85533e-06
Gm5532	3.22601	2.25751	1.07525	2.09953	0.0357705	0.132166
Gm25545	2.34555	2.25136	1.17875	1.90995	0.0561402	0.18129
C3	1518.25	2.24372	0.360126	6.23037	4.65328e-10	3.54805e-08
1700063D05Rik	12.8129	2.23966	0.674432	3.32081	0.000897579	0.00800503
Tmigd1	4.15627	2.23773	1.02345	2.18646	0.0287817	0.113477
Hnmt	8.26123	2.23771	0.613994	3.64451	0.000267902	0.00305711
Ildr2	2.46349	2.235	1.26197	1.77103	0.0765551	0.224628
Antxr1	4.02558	2.22773	0.980143	2.27286	0.0230346	0.0967478
Kcnq3	34.9231	2.2231	0.322714	6.88875	5.62828e-12	6.78099e-10
Pclo	11.1415	2.21844	0.555467	3.99382	6.50162e-05	0.000952189
Fer1l6	6.58523	2.21817	0.669993	3.31073	0.000930523	0.00821535
Gm11827	3.16654	2.21522	1.01843	2.17513	0.0296205	0.115738
Omp	11.7799	2.21485	0.619594	3.57468	0.00035066	0.00380062
Ms4a3	38.6426	2.21421	0.514169	4.30638	1.65949e-05	0.000301059
Plekhs1	11.0091	2.21306	0.645874	3.42645	0.00061152	0.00586506
F730016J06Rik	12.7583	2.21303	0.897146	2.46675	0.0136346	0.0656938
Lsr	135.473	2.21278	0.35404	6.25009	4.10219e-10	3.20633e-08
8030451A03Rik	39.8325	2.21243	0.495895	4.4615	8.13894e-06	0.000165565
Spp1	114.48	2.21114	0.449895	4.91478	8.88818e-07	2.56043e-05
Gpm6b	979.743	2.21093	0.296785	7.44958	9.36361e-14	1.7016e-11
Amer2	3.14884	2.2096	1.10774	1.99468	0.0460777	0.157944
Colca2	5.85511	2.20707	1.08972	2.02535	0.0428314	0.149876
Ighv1-69	108.222	2.2045	0.790848	2.78752	0.00531137	0.0321647
Gm10693	3.09867	2.20265	0.974163	2.26107	0.0237549	0.0988972
Muc20	11.3994	2.20078	0.53837	4.08786	4.35365e-05	0.000680573
Ly6g6c	2.79496	2.19922	1.05003	2.09444	0.0362212	0.133223
Arhgap42	2.35097	2.19707	1.13037	1.94367	0.0519351	0.172094
Ighd1-1	3.05918	2.19612	1.06739	2.05746	0.0396418	0.142113
Tie1	6.6986	2.1939	0.856457	2.5616	0.0104192	0.0535495
Ms4a14	2.7503	2.19327	1.14884	1.90911	0.0562475	0.181535
Ect2l	39.5811	2.19208	0.516367	4.24519	2.18404e-05	0.000380107
Pmp22	2.21335	2.185	1.20246	1.81711	0.0692001	0.20927
Stab1	214.379	2.18456	0.394066	5.54365	2.96233e-08	1.31034e-06
Apol11a	3.03097	2.18359	1.10222	1.98109	0.0475812	0.161721
Insrr	67.4062	2.1786	0.364379	5.97892	2.24619e-09	1.44492e-07
Elane	141.28	2.17499	0.420128	5.17698	2.25512e-07	7.79357e-06
Gm31135	3.77052	2.17284	1.0286	2.11241	0.0346509	0.129151
Cacna1c	5.18183	2.17197	0.881516	2.4639	0.0137433	0.0660422
H2-T3	2.22338	2.17163	1.20343	1.80454	0.0711465	0.21341
Lamc2	37.4673	2.17015	0.380269	5.70688	1.15068e-08	5.82201e-07
Phactr1	2.32555	2.16973	1.11524	1.94552	0.0517123	0.17163
Alox12	100.973	2.16642	0.50975	4.24997	2.13798e-05	0.000373282
Gm13778	3.13253	2.16569	1.04617	2.07012	0.0384412	0.13895
Fam163a	2.10355	2.16511	1.49542	1.44783	0.147665	0.35051
Slpi	575.925	2.16329	0.362741	5.96373	2.4655e-09	1.56294e-07
Upp2	5.03415	2.16148	0.835947	2.58566	0.00971918	0.0509241
Batf2	8.72223	2.16142	0.548354	3.94165	8.09232e-05	0.00114889
Mir693	2.25889	2.16097	1.16409	1.85636	0.0634022	0.196981
Gm11802	3.37802	2.16087	0.982834	2.19861	0.0279054	0.111331
Rab26	62.4361	2.16061	0.373882	5.77886	7.52085e-09	4.11045e-07
D630014O11Rik	3.02479	2.16059	0.983511	2.19682	0.0280335	0.111597
Acy3	11.9908	2.15921	0.790061	2.73297	0.00627655	0.0366853
Igkv19-93	359.983	2.15734	0.577483	3.73577	0.000187143	0.00228259
Pcdhb14	3.13916	2.15533	1.11515	1.93278	0.0532633	0.175139
Gm7582	20.8385	2.15463	0.467009	4.61368	3.95611e-06	8.95855e-05
Ica1	230.825	2.1524	0.302527	7.11474	1.12127e-12	1.59161e-10
B4galnt4	669.298	2.15154	0.332837	6.46426	1.01799e-10	8.98757e-09
Trabd2b	20.1467	2.15067	0.665462	3.23184	0.00122994	0.0101379
Pdgfrl	3.74107	2.14888	1.17247	1.83279	0.0668342	0.204013
Cdh10	15.9545	2.14579	0.620841	3.45627	0.000547716	0.00539966
Ckap4	562.706	2.14313	0.367949	5.82453	5.7274e-09	3.22732e-07
Gm44737	2.17714	2.14305	1.24812	1.71702	0.0859759	0.242624
Moxd1	3.27374	2.14277	1.44154	1.48645	0.137161	0.332784
G6b	22.8725	2.14272	0.504329	4.24866	2.15055e-05	0.000375177
Ccdc159	20.0388	2.14119	0.482307	4.43948	9.01774e-06	0.000180247
Smc1b	2.80769	2.13932	1.05115	2.03521	0.0418299	0.147603
AC145736.2	2.24357	2.13625	1.23433	1.7307	0.0835056	0.237636
Ano4	4.75449	2.13492	1.05603	2.02164	0.0432134	0.150801
Jakmip2	11.5394	2.1332	0.53275	4.00413	6.22452e-05	0.000915912
Cpb1	5.77311	2.13212	2.36327	0.902192	0.366955	0.607499
Gm36070	11.8129	2.13076	0.558834	3.81287	0.000137363	0.00179156
Col5a3	37.1849	2.13037	0.616756	3.45416	0.000552009	0.00543078
Npnt	135.58	2.13024	0.389983	5.46237	4.69809e-08	1.94774e-06
Kcnab3os	2.26248	2.1255	1.2196	1.74278	0.0813714	0.233544
Gm6831	107.49	2.12544	0.323885	6.56232	5.29766e-11	5.0193e-09
Il7	18.2712	2.12522	0.481644	4.41242	1.0222e-05	0.00020082
Neurod4	2.84769	2.12253	1.05214	2.01735	0.0436586	0.152038
Gm7882	3.86442	2.12178	0.949557	2.23449	0.0254506	0.104226
Gm11505	4.26856	2.12133	0.995718	2.13046	0.033134	0.125487
C1ra	25.8871	2.11975	0.51963	4.07934	4.51638e-05	0.000700988
Tigit	2759.36	2.11952	0.30135	7.03343	2.01511e-12	2.69592e-10
Ttbk1	945.071	2.11458	0.255087	8.28966	1.13575e-16	3.86989e-14
Gm43057	4.40518	2.11429	0.984453	2.14767	0.0317396	0.121878
Sema3f	8.3986	2.11347	0.587655	3.59645	0.000322591	0.00354753
Itgae	4386.34	2.11235	0.243477	8.67576	4.10807e-18	2.03602e-15
Pde3a	11.388	2.11205	0.726913	2.90551	0.00366657	0.0242921
Ighv1-22	354.336	2.11064	1.02286	2.06347	0.0390678	0.140609
Fam171b	43.2197	2.10887	0.286884	7.35095	1.96809e-13	3.37939e-11
Fhod3	7.91534	2.10811	0.587823	3.5863	0.000335399	0.00366078
Gm13844	5.52309	2.1074	0.772586	2.72772	0.00637734	0.0371197
Ica1l	38.5487	2.10586	0.559136	3.76627	0.000165704	0.00208391
F730035P03Rik	2.31827	2.10132	1.21058	1.7358	0.0825997	0.236168
Gp2	6.27395	2.10123	0.68527	3.06628	0.00216737	0.0159841
2010005H15Rik	2.91917	2.10121	1.01695	2.06618	0.0388111	0.139986
Gp1ba	26.3785	2.09973	0.453992	4.62505	3.74511e-06	8.525e-05
Pcdhga6	31.3651	2.09946	0.384048	5.46667	4.58557e-08	1.90471e-06
Gp9	20.9167	2.09933	0.48552	4.32387	1.53316e-05	0.000283096
Epha10	2.61547	2.09867	1.2336	1.70126	0.0888941	0.248209
Wdr93	4.59392	2.09829	1.0041	2.08974	0.0366416	0.134248
Gm15513	24.8313	2.0973	0.473856	4.42602	9.59894e-06	0.000190468
Catip	7.61691	2.09666	0.83853	2.5004	0.0124052	0.0610794
Gm28777	2.73843	2.09402	1.16511	1.79726	0.0722939	0.215587
Angptl2	1086.94	2.09399	0.382038	5.4811	4.2268e-08	1.78631e-06
Adgb	2.87397	2.09389	0.964648	2.17062	0.0299596	0.116645
Ighv14-1	26.7207	2.09353	0.754019	2.7765	0.00549485	0.0330281
Fgf11	4.90296	2.08509	0.793703	2.62704	0.00861306	0.0466067
Gm6634	3.80188	2.08249	1.06513	1.95514	0.0505663	0.168918
Tspan7	5.58875	2.08171	0.765659	2.71885	0.00655098	0.0378831
Rin2	704.444	2.08143	0.296054	7.03059	2.0566e-12	2.73464e-10
Clec2f	12.9428	2.0811	0.5575	3.73291	0.00018928	0.00230208
Gp6	25.8207	2.08068	0.628585	3.31011	0.000932601	0.00823037
Gm6652	2.17696	2.08012	1.18338	1.75777	0.0787859	0.228834
Trpc6	8.70177	2.07955	0.649969	3.19946	0.00137687	0.0111453
Iqgap3	78.6563	2.07947	0.257296	8.08202	6.37016e-16	1.82782e-13
Gspt2	49.0425	2.07854	0.34345	6.05194	1.43116e-09	9.75291e-08
Hecw1	2.38247	2.077	1.36814	1.51813	0.128983	0.319538
Gm44105	9.13065	2.07648	0.691652	3.0022	0.00268032	0.0189746
Rassf10	8.97421	2.07623	0.56367	3.68343	0.000230121	0.00269653
Spock2	2648.29	2.07473	0.307117	6.75552	1.42323e-11	1.57667e-09
D630029K05Rik	2.79699	2.07452	0.99186	2.09154	0.0364793	0.133901
Igkv3-7	34.6331	2.06944	0.427602	4.83964	1.30076e-06	3.52807e-05
Troap	28.7258	2.06898	0.334267	6.18961	6.03145e-10	4.44351e-08
4931440F15Rik	36.4389	2.0688	0.2965	6.97738	3.00731e-12	3.92697e-10
Gm6264	4.19143	2.06793	0.932437	2.21777	0.0265703	0.107298
Shisa8	11.424	2.06627	0.642015	3.21841	0.00128903	0.0105723
Draxin	11.0327	2.06626	0.57592	3.58775	0.00033354	0.00364769
Ascl2	11.0962	2.06246	0.652774	3.15953	0.00158021	0.012457
Prtn3	129.586	2.06234	0.415465	4.96393	6.90806e-07	2.06079e-05
Vsig10	388.325	2.06166	0.248101	8.30974	9.59097e-17	3.31985e-14
Afm	9.69203	2.06151	0.793548	2.59784	0.00938112	0.0495697
Gnb3	3.23474	2.06107	1.54104	1.33746	0.181073	0.398172
Fbxo41	26.2501	2.06071	0.432311	4.76674	1.87234e-06	4.79227e-05
Krt222	77.5676	2.05978	0.381848	5.39423	6.88184e-08	2.75869e-06
Magee2	5.13854	2.05868	0.970392	2.1215	0.0338801	0.127511
Alpl	77.7624	2.05811	0.399879	5.14682	2.64933e-07	8.90181e-06
Pimreg	34.7331	2.05703	0.360725	5.70249	1.18066e-08	5.9599e-07
Gm10649	2.23871	2.05506	1.24036	1.65683	0.0975538	0.264884
Capn5	330.434	2.05392	0.282279	7.2762	3.43358e-13	5.58776e-11
Ffar4	3.45153	2.0528	0.901634	2.27675	0.022801	0.0960631
Robo4	2.00789	2.05208	1.14237	1.79633	0.0724421	0.215812
Igkv6-14	75.7887	2.05176	1.0896	1.88304	0.0596945	0.189077
Gm2244	3.36473	2.05092	0.962543	2.13073	0.0331112	0.125422
Bmp4	2.79087	2.04988	1.06378	1.92699	0.0539814	0.176806
Nfib	8.5806	2.04918	0.793214	2.58339	0.00978354	0.0511507
Gm30873	3.44405	2.04682	0.951044	2.15218	0.031383	0.120892
Palld	150.641	2.04667	0.295569	6.92451	4.375e-12	5.51478e-10
Nrg1	20.0082	2.04621	0.563172	3.63336	0.000279759	0.00316755
Tmem98	3.22516	2.04583	0.934506	2.18921	0.0285816	0.112995
Pdlim3	4.05289	2.04491	1.07224	1.90714	0.0565025	0.182163
Mcpt8	314.114	2.0444	0.339857	6.01548	1.79359e-09	1.18524e-07
Lrg1	23.0969	2.04341	0.840533	2.43109	0.0150534	0.0706677
Ighv5-15	14.37	2.04333	0.99112	2.06163	0.0392427	0.141029
Gm13571	11.5229	2.04251	0.712651	2.86607	0.00415604	0.0267742
Lrrn4	92.5976	2.04197	0.255427	7.99434	1.30274e-15	3.42276e-13
Enox1	7.76762	2.04152	0.865896	2.3577	0.0183885	0.0821044
Msantd3	13.6627	2.04009	0.509294	4.00572	6.1829e-05	0.00091225
Slc6a9	55.7519	2.03835	0.361287	5.64191	1.68171e-08	8.05999e-07
Aicda	8.25965	2.03792	0.621496	3.27905	0.00104156	0.00894926
Osbpl6	31.3848	2.03558	0.384796	5.29003	1.22294e-07	4.55876e-06
Igkv8-19	177.941	2.03549	0.371404	5.48052	4.24072e-08	1.78873e-06
Gm19708	5.36049	2.03544	0.846737	2.40386	0.016223	0.0745415
Dab2	10.6025	2.03503	0.803046	2.53415	0.0112722	0.0568353
Jchain	9011.37	2.03358	0.478216	4.25242	2.1147e-05	0.000370106
AC122828.1	6.5616	2.03286	0.668345	3.04164	0.00235296	0.0170865
Edn3	30.8466	2.0308	0.48261	4.20795	2.57693e-05	0.000439368
Igkv4-70	78.7108	2.03075	1.08139	1.87791	0.060394	0.190689
4930406D18Rik	2.8442	2.02971	0.976503	2.07855	0.0376583	0.136958
Pla2g2d	123.32	2.02919	0.464998	4.36388	1.27778e-05	0.00024155
Igfn1	2.62807	2.0287	1.05766	1.9181	0.0550983	0.179059
Cyp4f39	6.249	2.0259	0.909249	2.2281	0.0258735	0.105443
Snhg18	7.81521	2.02502	0.714282	2.83504	0.00458202	0.0288155
Mfsd6l	4.77919	2.02406	0.810402	2.4976	0.0125037	0.0614395
Sdc1	584.665	2.02049	0.326427	6.18973	6.02658e-10	4.44351e-08
Bcar1	41.5159	2.02028	0.477735	4.22888	2.34862e-05	0.000404455
F830016B08Rik	184.564	2.01906	0.265062	7.61733	2.58976e-14	5.21449e-12
Ighv1-37	11.8844	2.0185	1.63769	1.23253	0.217753	0.445871
4930579C12Rik	7.49197	2.01833	0.692545	2.91437	0.00356404	0.0238189
Igkv12-46	248.666	2.01632	0.424334	4.75173	2.01688e-06	5.10636e-05
Npas4	361.4	2.01277	0.225758	8.91561	4.85154e-19	3.11169e-16
Cald1	37.3801	2.0089	0.612313	3.28083	0.001035	0.008907
Nova2	2.84183	2.00807	1.06961	1.8774	0.0604636	0.190787
Casp12	16.9726	2.00458	0.515301	3.89012	0.000100193	0.00137676
Tmem200a	3.84653	2.00372	0.856634	2.33907	0.0193319	0.0851488
Lgr6	6.35274	2.00201	1.02723	1.94894	0.0513021	0.170634
A930005N03Rik	3.78902	2.00163	0.880434	2.27346	0.0229987	0.0966522
Filip1	54.229	2.00081	0.304919	6.56178	5.31691e-11	5.0193e-09
Gm15228	9.97975	2.00077	0.846507	2.36356	0.0181001	0.0811659
Dlg2	119.126	1.99994	0.410396	4.8732	1.09803e-06	3.08567e-05
Pard3	96.2075	1.99983	0.321307	6.22406	4.84446e-10	3.66816e-08
Ighv1-55	374.004	1.99771	0.566273	3.52783	0.000418982	0.00438213
Clu	74.8007	1.99533	0.344859	5.78594	7.21086e-09	3.95094e-07
Rai14	111.849	1.99494	0.280484	7.1125	1.13961e-12	1.60333e-10
Nrbp2	253.729	1.99189	0.42918	4.64116	3.46463e-06	8.04614e-05
St18	4.05306	1.99128	0.905047	2.2002	0.027793	0.111045
Igkv4-61	74.9772	1.98886	0.561418	3.54256	0.000396266	0.00421736
Gng7	6.38662	1.98853	0.714139	2.78452	0.00536075	0.0323738
Rap1gap	101.593	1.98816	0.322009	6.17424	6.64832e-10	4.84883e-08
Ctsg	127.353	1.98622	0.486023	4.08667	4.37609e-05	0.000682614
Amdhd1	18.7796	1.98621	0.421406	4.7133	2.43731e-06	6.0125e-05
Ahnak2	10.2545	1.98614	0.674717	2.94365	0.00324362	0.0221308
Dnm3	79.709	1.98315	0.445931	4.44721	8.69908e-06	0.000174754
Gm5796	29.5395	1.98305	0.376465	5.26755	1.38256e-07	5.06715e-06
Gm37759	13.6283	1.98291	0.545834	3.63281	0.000280348	0.0031691
Fgf3	6.6101	1.98102	0.703075	2.81765	0.00483765	0.0300144
Serpind1	4.66789	1.98003	0.797753	2.48201	0.0130642	0.0635352
A4galt	16.4166	1.97996	0.431626	4.58721	4.49208e-06	9.91486e-05
Tox2	713.357	1.9798	0.295584	6.69794	2.11382e-11	2.23767e-09
Nav2	4483.21	1.9796	0.188135	10.5223	6.8209e-26	1.35221e-22
Gm3173	4.60504	1.9796	0.777495	2.54613	0.0108926	0.0553951
Gm26849	2.16835	1.97797	1.34943	1.46577	0.14271	0.341573
1810046K07Rik	5.95142	1.97759	1.13753	1.7385	0.0821232	0.235237
Fam217b	54.5862	1.97669	0.28522	6.93042	4.19581e-12	5.38224e-10
Gm17201	2.56232	1.97634	1.02768	1.92311	0.054466	0.17788
Gm38059	81.792	1.97326	0.367085	5.37548	7.63785e-08	3.02284e-06
Olr1	21.4051	1.97272	0.424126	4.65127	3.29894e-06	7.71062e-05
Fkbp14	7.82566	1.97138	0.568179	3.46964	0.000521157	0.005211
Mir7056	3.97883	1.9663	0.885871	2.21962	0.0264445	0.106958
Ccr1l1	2.28456	1.96558	1.23336	1.59368	0.111007	0.290048
Cacna1d	477.482	1.96462	0.246269	7.97755	1.49265e-15	3.82944e-13
Susd2	785.244	1.95996	0.302578	6.47755	9.32255e-11	8.33184e-09
Efhc2	34.9368	1.95955	0.508937	3.85028	0.000117984	0.00157652
Sbk3	2.62294	1.95931	1.13221	1.73052	0.0835378	0.237697
AC152946.3	1.88464	1.95831	1.17182	1.67117	0.0946876	0.259404
Bhlhe41	244.054	1.95811	0.336333	5.82193	5.81729e-09	3.26953e-07
Ighv2-2	91.0363	1.95577	0.380566	5.13911	2.76038e-07	9.23246e-06
Gm42909	3.98022	1.95442	0.884772	2.20896	0.0271775	0.109174
Cd200r2	31.7366	1.95098	0.464298	4.20201	2.64556e-05	0.000449313
Lrrn2	42.3153	1.95057	0.420002	4.6442	3.41401e-06	7.95399e-05
Gm4858	8.36767	1.94776	0.592499	3.28735	0.00101134	0.00876558
Selenom	54.1873	1.94643	0.413209	4.71051	2.47094e-06	6.0817e-05
Gm2546	1.79236	1.94513	1.43726	1.35336	0.17594	0.39136
Kcnt1	22.0306	1.94337	0.566605	3.42986	0.000603899	0.00581422
Cyp2j6	7.71262	1.94328	0.688589	2.82212	0.00477069	0.0296817
Ighv4-1	212.767	1.94191	0.448519	4.3296	1.49379e-05	0.000276764
CT030170.4	18.5383	1.94184	0.576073	3.37082	0.000749435	0.00691325
Mpl	23.8878	1.94177	0.483144	4.01903	5.84385e-05	0.000869283
Dmwd	84.9909	1.939	0.355872	5.44859	5.07717e-08	2.07726e-06
Mir6403	3.28778	1.93852	0.978691	1.98073	0.0476213	0.161776
1700001O22Rik	37.9509	1.93749	0.521048	3.71846	0.000200444	0.00242031
Rapgef5	515.791	1.93724	0.339005	5.7145	1.10027e-08	5.6191e-07
C2cd4b	153.985	1.93598	0.381554	5.07394	3.89667e-07	1.25516e-05
Ighv1-58	86.7261	1.93487	0.831568	2.32677	0.0199774	0.0871644
Zfp111	105.091	1.93437	0.310596	6.22793	4.72645e-10	3.59128e-08
Gm14860	4.40508	1.93354	0.784121	2.46587	0.0136682	0.0658266
Dusp14	433.615	1.93266	0.4137	4.67164	2.98798e-06	7.12897e-05
Gm25525	5.81298	1.9323	0.697261	2.77128	0.00558368	0.03338
Tmem26	237.92	1.93217	0.366613	5.27033	1.36177e-07	5.00777e-06
Oaf	43.8636	1.92936	0.57336	3.36501	0.000765418	0.0070267
Fabp4	45.7252	1.9284	0.482665	3.99532	6.46074e-05	0.000946837
2610042L04Rik	97.3313	1.92701	0.230188	8.37143	5.69233e-17	2.06888e-14
Gm45091	3.40067	1.92623	1.1302	1.70433	0.0883203	0.24711
Gm45138	6.86647	1.92422	0.65629	2.93197	0.00336819	0.0227682
Nap1l3	96.4789	1.924	0.268044	7.17792	7.07799e-13	1.0359e-10
Ppp1r26	22.1969	1.92399	0.524645	3.66722	0.000245203	0.00284121
Gal	5.4014	1.9236	0.924115	2.08156	0.0373827	0.136185
Ryk	332.483	1.92319	0.213949	8.98902	2.49437e-19	1.75467e-16
Olfr754-ps1	14.0158	1.92147	0.627357	3.0628	0.00219275	0.0161273
Ift43	39.2861	1.92125	0.443812	4.32898	1.49801e-05	0.00027731
Bbs5	5.75069	1.92067	0.714007	2.68999	0.00714539	0.0403782
Jam2	1.9247	1.92034	1.12821	1.70211	0.0887348	0.247923
Fam81a	63.8296	1.92027	0.43522	4.41217	1.02339e-05	0.000200873
Mir1948	8.25707	1.91995	0.728837	2.63426	0.00843203	0.0458776
Mpo	1037.46	1.91872	0.398257	4.81778	1.45168e-06	3.87475e-05
Pcdhgb1	12.8189	1.91866	0.552078	3.47534	0.000510199	0.00512928
Ptpn5	853.473	1.91773	0.289664	6.62052	3.5793e-11	3.48455e-09
Gnao1	6.87508	1.9177	0.67752	2.83047	0.00464794	0.0290765
Tmem82	16.3637	1.91591	0.474941	4.034	5.48344e-05	0.000821838
Rho	3.7996	1.91415	0.947407	2.02041	0.0433405	0.151172
AC153938.3	32.6844	1.91286	0.327635	5.8384	5.27043e-09	3.0087e-07
Igsf10	2.57365	1.91194	1.08298	1.76545	0.0774889	0.226212
Mt2	72.6301	1.91164	0.420012	4.55138	5.32957e-06	0.000115185
Gm16026	12.1202	1.91105	0.63096	3.0288	0.0024553	0.0176534
Gm4951	187.971	1.90927	0.291034	6.56031	5.36957e-11	5.04717e-09
Ighd4-1	150.304	1.9074	0.313224	6.08957	1.13216e-09	7.93859e-08
4930430E12Rik	1.90352	1.90482	1.43436	1.328	0.184179	0.402244
Lmo7	55.6725	1.9045	0.484118	3.93395	8.35613e-05	0.00117893
Lima1	449.232	1.90319	0.237078	8.02767	9.93377e-16	2.70782e-13
Fpr2	20.8853	1.90298	0.522116	3.64474	0.000267663	0.00305711
Gm26599	3.96591	1.9026	0.821335	2.31647	0.0205325	0.088981
Ephb4	2.49243	1.90182	0.979251	1.94212	0.0521232	0.172533
Gulo	6.96601	1.90001	0.625591	3.03714	0.00238831	0.0172972
Gm15408	3.08838	1.89985	0.932567	2.03722	0.0416279	0.147057
Zfp92	13.9003	1.899	0.426696	4.45047	8.5684e-06	0.000172531
Rdh1	36.1257	1.89871	0.335894	5.65271	1.57939e-08	7.63675e-07
Epha3	18.2581	1.89842	0.398199	4.76752	1.86509e-06	4.77933e-05
Timd2	5.14976	1.89629	0.883478	2.14639	0.0318416	0.122162
Tmem150a	5.66289	1.89581	0.661611	2.86545	0.00416412	0.0268131
Rusc2	25.7149	1.89158	0.435302	4.34544	1.38996e-05	0.000259733
Bicdl2	6.61524	1.89094	0.82839	2.28267	0.0224497	0.0948946
Pde8b	12.6454	1.89053	0.504409	3.74801	0.000178243	0.00220349
Adamts5	1.86458	1.88906	1.16038	1.62796	0.103533	0.276211
Gm42495	37.9732	1.88747	0.324394	5.81845	5.93955e-09	3.31263e-07
Fgf2	141.331	1.88439	0.301999	6.23974	4.38292e-10	3.37733e-08
Micall2	46.7317	1.88431	0.387579	4.86174	1.1636e-06	3.22834e-05
Cfap157	10.9824	1.88305	0.5681	3.31464	0.000917596	0.00813416
Pls3	67.3783	1.88261	0.368478	5.10914	3.23621e-07	1.06283e-05
5730420D15Rik	6.86758	1.88259	0.754881	2.49389	0.0126351	0.0618341
Tmem205	32.656	1.88248	0.43382	4.33932	1.42927e-05	0.000266166
Mmrn1	43.1469	1.88188	0.451274	4.17016	3.04392e-05	0.00050787
Art2a-ps	140.324	1.87817	0.481613	3.89975	9.62939e-05	0.00133326
AC163286.2	13.8357	1.87671	0.538553	3.48474	0.000492619	0.00498031
Ighv2-9	63.6931	1.87452	0.534109	3.50962	0.000448741	0.00463807
Prss41	36.8038	1.87419	0.426424	4.39513	1.10705e-05	0.000213451
Ighv1-20	54.5878	1.87245	1.60641	1.16561	0.243771	0.477406
Mirt2	2.54434	1.86839	1.37446	1.35936	0.174032	0.388527
AC153379.1	6.46962	1.86729	0.903561	2.06659	0.0387726	0.13987
Ska1	28.257	1.86621	0.419001	4.45396	8.43023e-06	0.00017022
Folr2	1.869	1.8662	1.22034	1.52924	0.126204	0.315431
Trpm5	5.67276	1.86499	0.729359	2.55702	0.0105573	0.0540935
Gpr4	6.17186	1.86201	0.637141	2.92245	0.00347292	0.0233543
Gm12169	4.69748	1.86171	0.827925	2.24865	0.0245347	0.101466
Mfap3l	23.2665	1.86123	0.472433	3.93968	8.15897e-05	0.0011576
Gm42602	18.4793	1.86067	0.477676	3.89527	9.80914e-05	0.00135385
F7	1.89719	1.86052	1.32548	1.40366	0.16042	0.368795
Ankrd22	4.31529	1.85699	0.966199	1.92195	0.0546117	0.178201
Btnl4	9.18657	1.85576	0.526974	3.52154	0.000429054	0.00446819
Adcy5	2.47987	1.85482	1.03866	1.78579	0.0741333	0.219412
Lgi2	4.32043	1.85387	0.845513	2.1926	0.0283362	0.112344
Frmpd2	40.2203	1.85341	0.432127	4.28903	1.79456e-05	0.000321033
Gm8113	21.6606	1.8532	0.600334	3.08694	0.00202227	0.0151754
St6galnac1	4.86162	1.85003	0.731924	2.52763	0.0114836	0.0576277
Grb14	1.85728	1.84808	1.1853	1.55917	0.118957	0.303301
Txndc5	3786.93	1.84655	0.332322	5.5565	2.75243e-08	1.23249e-06
Chil3	569.714	1.84327	0.81504	2.26157	0.0237239	0.098839
Pcdh18	1.86059	1.8406	1.40875	1.30655	0.191365	0.411688
2610001A08Rik	2.48169	1.8403	0.975651	1.88623	0.0592641	0.18831
4930556M19Rik	4.60376	1.84013	0.723468	2.54348	0.0109753	0.0557117
Prss2	28.3262	1.83929	0.418575	4.39417	1.11198e-05	0.000213835
Ehf	19.1568	1.83793	0.483487	3.80141	0.000143877	0.00186314
Serpinb2	6.80955	1.83681	0.739826	2.48276	0.013037	0.0634451
Cnga3	16.0009	1.83638	0.439528	4.17808	2.93983e-05	0.000492009
Sh3pxd2b	71.3617	1.83629	0.29836	6.15459	7.52706e-10	5.45325e-08
Lrrc49	88.7956	1.83629	0.304552	6.02947	1.64501e-09	1.10718e-07
Gm34294	15.6573	1.83535	0.487684	3.7634	0.000167619	0.00210314
Hmcn1	7.39212	1.83253	0.88841	2.06271	0.03914	0.140799
Gm23105	2.64859	1.83062	1.19412	1.53302	0.12527	0.313708
Gm9089	1.93879	1.8303	1.29966	1.40829	0.159045	0.366783
Mid1-ps1	2.66027	1.82966	1.45871	1.2543	0.209732	0.435003
Ocstamp	4.84252	1.82794	0.809233	2.25885	0.0238925	0.0993752
Olfr523	3.18451	1.82745	1.156	1.58083	0.113916	0.294787
Gnat2	2.41637	1.82738	0.998141	1.83078	0.0671327	0.204636
Efna4	8.30244	1.82578	0.676594	2.69849	0.00696543	0.039556
Pbld1	11.7464	1.82385	0.605391	3.01268	0.00258953	0.0184181
Kcnq4	8.73689	1.82343	0.743243	2.45335	0.0141534	0.0674925
Tcte2	3.45286	1.82291	0.8313	2.19284	0.0283188	0.112338
Naprt	155.858	1.82246	0.323903	5.62656	1.83841e-08	8.64013e-07
AC093926.2	3.14209	1.82147	0.936254	1.94549	0.0517165	0.17163
Gm8515	1.84341	1.81765	1.14182	1.59189	0.11141	0.290717
Igkj1	37.214	1.81689	0.391363	4.64247	3.44268e-06	8.01223e-05
Aff2	2.3087	1.81618	1.31572	1.38038	0.167471	0.379236
Lrp3	13.6982	1.81473	0.493169	3.67972	0.00023349	0.00272868
Samd14	181.065	1.81313	0.24622	7.36387	1.78656e-13	3.09202e-11
Tmem169	2.44427	1.81125	1.12445	1.61078	0.107227	0.28319
Alox8	332.524	1.81006	0.22815	7.93364	2.12821e-15	5.33447e-13
Megf8	340.582	1.80715	0.21693	8.33057	8.04547e-17	2.84044e-14
9130230L23Rik	11.8563	1.80583	0.709355	2.54573	0.0109049	0.0554322
Xlr3a	9.68476	1.80268	0.850221	2.12025	0.0339853	0.127647
Gm15782	1.92346	1.80265	1.22148	1.47578	0.140002	0.337499
Gm37482	1.82068	1.80165	1.21556	1.48216	0.138298	0.334724
Fzd6	5.94414	1.80139	0.63285	2.84648	0.00442058	0.0279743
Cfh	129.135	1.80106	0.413133	4.3595	1.30359e-05	0.000245699
Mybpc1	11.3315	1.79951	0.637011	2.82493	0.00472915	0.0294569
A330093E20Rik	5.47248	1.79937	0.759317	2.36973	0.0178013	0.080134
Gm14199	4.21986	1.79905	0.758832	2.37082	0.0177487	0.0799185
Dnah14	2.29931	1.79856	1.18224	1.52131	0.128182	0.318548
Abhd16b	3.75937	1.7981	0.960669	1.87172	0.0612455	0.192391
Cebpa	805.739	1.79572	0.360447	4.98195	6.29482e-07	1.9039e-05
5730488B01Rik	5.3183	1.79293	1.07425	1.66901	0.0951148	0.260169
Ccdc136	105.008	1.79001	0.287004	6.23689	4.46355e-10	3.42735e-08
F5	266.123	1.78783	0.294492	6.0709	1.27194e-09	8.89011e-08
Clec5a	32.6082	1.78773	0.602665	2.96637	0.00301338	0.0208546
Cpa2	4.21874	1.78643	1.13305	1.57666	0.114874	0.296106
Parvb	189.107	1.78541	0.286046	6.24167	4.32911e-10	3.36444e-08
Retnlg	148.076	1.78506	1.02691	1.73829	0.0821599	0.235255
Ncmap	671.362	1.78454	0.235799	7.56806	3.78851e-14	7.32675e-12
Dlg5	154.446	1.78313	0.225979	7.89071	3.00478e-15	7.20058e-13
C130060C02Rik	5.97938	1.78309	0.712531	2.50248	0.0123326	0.0608181
Gm42587	7.1439	1.78287	0.849903	2.09773	0.0359288	0.132527
Nxpe5	25.4897	1.78206	0.52445	3.39797	0.00067889	0.00634572
Id4	4.4288	1.78194	0.967053	1.84265	0.0653804	0.201122
Arhgap27os1	6.29179	1.78159	0.680128	2.6195	0.00880595	0.0473871
Gpr45	53.3944	1.78045	0.303381	5.86869	4.39261e-09	2.58193e-07
Nes	4.93699	1.77959	1.05883	1.68071	0.0928191	0.255924
Mgam	20.6337	1.77955	0.629781	2.82566	0.00471835	0.0294064
Gm27029	4.31797	1.77833	0.850977	2.08975	0.0366401	0.134248
Svep1	2.93487	1.77809	0.92624	1.91969	0.0548972	0.178678
Slc6a12	5.55949	1.7779	0.863646	2.0586	0.0395326	0.141837
Cd177	233.335	1.77652	0.743816	2.38839	0.0169223	0.0770538
Crispld2	27.0744	1.77613	0.542431	3.27439	0.00105892	0.00904142
Klk1b27	26.6644	1.77497	0.402664	4.40808	1.04292e-05	0.000204156
Igkv4-92	6.41142	1.77466	1.02827	1.72587	0.0843705	0.239473
Igkv4-72	210.374	1.77362	0.832969	2.12927	0.0332316	0.125747
Tcaf1	4.2039	1.77226	0.794637	2.23028	0.0257291	0.104913
Gm37521	3.98034	1.77173	0.882264	2.00816	0.0446259	0.154298
Col1a2	19.551	1.771	0.495043	3.57746	0.000346945	0.0037716
mt-Rnr1	825.831	1.7708	0.611889	2.89399	0.00380377	0.0250072
Gm42603	2.4547	1.77061	1.04923	1.68753	0.0915017	0.253478
Lpl	198.231	1.76976	0.34743	5.09384	3.50877e-07	1.13863e-05
Gm6623	1.82911	1.7681	1.32836	1.33104	0.183176	0.400977
1700011L03Rik	5.43513	1.767	0.773011	2.28586	0.0222624	0.09456
Ccdc74a	20.4077	1.7667	0.411215	4.29631	1.73665e-05	0.000311954
Ighj3	109.327	1.76633	0.1878	9.40541	5.18301e-21	5.38218e-18
Me1	3.04249	1.76608	1.32599	1.3319	0.182895	0.400754
Fzd1	13.2636	1.76583	0.511227	3.45411	0.000552118	0.00543078
Cyb561	26.6015	1.76575	0.523053	3.37586	0.000735849	0.00680998
Sptbn4	35.3876	1.76533	0.307965	5.73224	9.91145e-09	5.13394e-07
Gm14488	8.73197	1.7653	0.615489	2.86813	0.00412905	0.0266239
Ighv1-59	92.8124	1.76524	0.91124	1.93719	0.0527221	0.173803
9430097D07Rik	3.12337	1.76514	0.999183	1.76658	0.0772983	0.225901
Plekhg1	120.363	1.76467	0.305469	5.7769	7.6088e-09	4.14813e-07
Ccser1	25.8216	1.76306	0.3949	4.46458	8.02252e-06	0.000163502
Vps37d	2.92613	1.76278	0.907744	1.94193	0.0521451	0.172544
Ighj1	229.39	1.76185	0.227593	7.74122	9.84655e-15	2.14724e-12
Ighv1-12	120.729	1.76075	0.78234	2.25062	0.0244098	0.10116
Csrnp3	2.28847	1.76066	1.05402	1.67042	0.0948366	0.259681
Galnt14	45.0448	1.75888	0.343674	5.11788	3.08992e-07	1.01939e-05
Gm44168	2.36065	1.75861	1.15445	1.52334	0.127673	0.317719
Zfa-ps	2.15588	1.75778	1.18142	1.48785	0.13679	0.332179
Rnase12	6.00373	1.7577	0.744971	2.35943	0.0183032	0.0818243
Hoxa3	11.1416	1.75745	0.731552	2.40236	0.0162896	0.0747373
Six5	97.0006	1.75693	0.327531	5.36415	8.13292e-08	3.1841e-06
Gm3264	14.3242	1.75607	0.455586	3.85454	0.000115948	0.00155216
Ighv8-5	31.663	1.75349	0.535263	3.27594	0.0010531	0.00901643
Ttc39c	1208.28	1.75292	0.253765	6.90766	4.92716e-12	6.07043e-10
8030453O22Rik	2.31458	1.75279	1.00269	1.74809	0.0804486	0.231596
Mylk	51.5926	1.75192	0.270719	6.47135	9.71303e-11	8.64539e-09
Trpc1	69.4332	1.7516	0.375483	4.66492	3.08736e-06	7.28637e-05
Fzd4	79.8437	1.75128	0.506225	3.45949	0.000541206	0.00534623
F9	4.80415	1.75103	0.772705	2.2661	0.0234453	0.0980009
Igsf9b	356.564	1.75074	0.148112	11.8204	3.0632e-32	2.22664e-28
Pde6a	3.81182	1.75001	0.824313	2.123	0.0337543	0.127151
Gm3002	9.93054	1.74951	0.53312	3.28164	0.00103204	0.0088885
Nxf7	13.0663	1.74912	0.473621	3.69308	0.00022155	0.00262145
Glt1d1	4.12904	1.74847	0.853588	2.04837	0.0405234	0.1443
Chp2	2.25568	1.74711	1.16811	1.49567	0.13474	0.328813
Il13ra1	242.019	1.74676	0.313288	5.57559	2.46698e-08	1.1302e-06
Glt28d2	352.266	1.74621	0.3096	5.64023	1.69822e-08	8.1213e-07
Rbm47	228.25	1.74578	0.320081	5.45418	4.91985e-08	2.03195e-06
Gm4117	2.99392	1.7454	0.937054	1.86265	0.0625119	0.195001
Ophn1	17.2651	1.74358	0.403532	4.32081	1.5546e-05	0.000285604
Proca1	2.42892	1.74278	0.993708	1.75381	0.0794626	0.230186
Ptprg	4.03325	1.74084	0.879686	1.97894	0.0478231	0.162189
Pdcd1	2169.24	1.73914	0.362159	4.80215	1.56967e-06	4.10922e-05
Dagla	53.4589	1.73907	0.326469	5.32689	9.99072e-08	3.78913e-06
Asb17os	2.15366	1.73819	1.13616	1.52988	0.126045	0.315154
Gpr35	363.489	1.73789	0.312699	5.55771	2.73345e-08	1.22887e-06
M5C1000I18Rik	5.6191	1.73757	0.778785	2.23112	0.0256729	0.104757
Axl	3693.51	1.73653	0.312059	5.56477	2.625e-08	1.18516e-06
Fgd1	41.0066	1.73537	0.416479	4.16675	3.08971e-05	0.000513938
Tnp2	9.02286	1.73469	0.659984	2.62838	0.00857923	0.0464521
Col3a1	6.29756	1.7306	0.742494	2.33079	0.0197643	0.0864943
Gm15931	22.5978	1.72919	0.529445	3.26604	0.00109063	0.00922549
Catsperg1	56.7597	1.72627	0.272426	6.33665	2.34811e-10	1.93959e-08
Pnkd	755.28	1.72561	0.236063	7.30996	2.67228e-13	4.41473e-11
Gm25271	3.54292	1.72552	0.848964	2.0325	0.0421034	0.148255
Fndc3b	592.516	1.72519	0.271524	6.35371	2.10188e-10	1.76291e-08
AC160123.2	9.79659	1.72406	0.519848	3.31647	0.00091164	0.00809714
Crybb1	3.4734	1.72366	1.03467	1.66589	0.0957343	0.261221
Mzb1	428.147	1.72289	0.373329	4.61495	3.93197e-06	8.91315e-05
Fam69c	14.9165	1.72064	0.443339	3.88108	0.000103993	0.00142002
Zbtb46	436.212	1.71942	0.332631	5.16916	2.35146e-07	8.01225e-06
Gm11830	2.26521	1.7194	1.11243	1.54562	0.122195	0.308773
Sdc2	40.8109	1.71758	0.356404	4.8192	1.44135e-06	3.85189e-05
Tub	130.21	1.7161	0.245293	6.99615	2.63097e-12	3.47718e-10
Fam83g	216.61	1.71584	0.366349	4.68362	2.81855e-06	6.82935e-05
Gm43121	5.57635	1.71481	0.764122	2.24416	0.0248222	0.102314
Myrf	3.80078	1.7147	1.07045	1.60185	0.109188	0.286668
Gm7609	45.2495	1.71412	0.337938	5.0723	3.93042e-07	1.26417e-05
1700064M15Rik	2.93978	1.71093	0.929964	1.83979	0.0657998	0.201899
Tinagl1	14.8366	1.70941	0.714167	2.39357	0.0166855	0.0761372
Cryba4	11.1461	1.70852	0.511348	3.34121	0.000834137	0.007554
Gm8848	4.3203	1.7073	1.04741	1.63002	0.103097	0.275419
Dcbld2	107.03	1.70635	0.257595	6.62417	3.49212e-11	3.41492e-09
Penk	1863.42	1.70633	0.210231	8.11645	4.80035e-16	1.51712e-13
Acaa1b	3.32395	1.70552	0.81247	2.09918	0.0358013	0.132191
Fhdc1	267.788	1.70522	0.324321	5.25781	1.45777e-07	5.30307e-06
Ptch2	2.91357	1.7052	0.90504	1.88411	0.0595499	0.188778
Gm32772	4.17694	1.70438	0.961095	1.77338	0.0761664	0.223729
Col4a2	19.4094	1.70037	0.469619	3.62074	0.000293766	0.00328858
Gm5577	9.74161	1.70009	0.685755	2.47915	0.0131694	0.0639755
Zc2hc1c	24.5874	1.69918	0.497253	3.41713	0.000632862	0.00601868
Galr3	17.0648	1.69902	0.555435	3.0589	0.00222152	0.0163223
4933425M03Rik	38.3989	1.69859	0.490971	3.45966	0.000540857	0.00534623
Atp6v0d2	280.486	1.69844	0.254937	6.66221	2.69741e-11	2.73593e-09
Ltbp3	126.897	1.69701	0.466528	3.63754	0.000275253	0.0031279
Gm14472	3.61531	1.69652	0.978278	1.73419	0.0828849	0.236657
Loxl3	39.4845	1.69584	0.290953	5.82857	5.59052e-09	3.15836e-07
Fn1	3461.19	1.6955	0.580444	2.92104	0.00348868	0.0234157
Pcdhga2	13.1092	1.6948	0.522643	3.24274	0.00118385	0.00983393
4833422C13Rik	28.1107	1.69475	0.303623	5.58174	2.38127e-08	1.09785e-06
Izumo1	8.0619	1.69463	0.745134	2.27426	0.0229501	0.0965044
Gm29508	2.43969	1.69439	1.2808	1.32291	0.185864	0.404922
Col25a1	9.7249	1.69392	0.719932	2.35289	0.0186283	0.0827011
Gm22613	2.30024	1.69226	1.11176	1.52214	0.127974	0.318213
Aldh1a1	51.6092	1.6898	0.391286	4.31857	1.57041e-05	0.000287538
Gm43800	16.4532	1.68828	0.428261	3.94217	8.07485e-05	0.00114716
6330403K07Rik	136.163	1.68774	0.36795	4.58688	4.4993e-06	9.92075e-05
Apol10b	127.83	1.68668	0.169482	9.95196	2.47275e-23	3.37021e-20
Mir1953	6.19757	1.68535	0.815169	2.06749	0.0386881	0.139645
Igkv6-25	87.43	1.68522	0.779449	2.16207	0.0306127	0.118469
Mmp8	96.4098	1.68321	0.878459	1.91609	0.0553536	0.179468
Sema6d	699.733	1.68168	0.247644	6.79072	1.11578e-11	1.2874e-09
Eml6	629.886	1.68005	0.148635	11.3032	1.26544e-29	6.89885e-26
Il12b	7.00443	1.67932	0.599851	2.79956	0.00511729	0.0313199
Lyz1	17.1448	1.67678	0.414597	4.04436	5.24667e-05	0.000790699
Zbtb32	125.943	1.6761	0.280238	5.98097	2.21818e-09	1.43112e-07
Mkrn2os	3.55389	1.67601	0.84773	1.97706	0.048035	0.162605
Enpp2	36.9262	1.67508	0.325478	5.14654	2.65336e-07	8.90181e-06
Igkv5-45	12.2645	1.67502	0.837877	1.99913	0.0455945	0.156553
Gm26672	4.77715	1.67397	0.812058	2.0614	0.0392653	0.141064
Cav1	6.31105	1.67377	0.770383	2.17265	0.0298069	0.116217
Gm26798	2.80599	1.67278	0.974519	1.71652	0.0860675	0.242785
Hgfac	92.5598	1.67144	0.326541	5.11863	3.0776e-07	1.01687e-05
Dio3	2.70302	1.67133	0.96519	1.73161	0.0833426	0.237346
Cacna1g	87.4908	1.67093	0.34941	4.78214	1.7344e-06	4.47598e-05
Sncb	5.71451	1.66976	0.688244	2.42612	0.0152612	0.0712483
Zan	73.1403	1.66962	0.411121	4.06114	4.88345e-05	0.000746798
Dock3	7.48995	1.66947	0.638643	2.6141	0.00894638	0.0478875
Tspan17	92.1412	1.66887	0.226021	7.38368	1.53979e-13	2.72993e-11
Gm20658	11.2136	1.66678	0.506158	3.29301	0.000991218	0.0086467
Nptxr	65.3159	1.66619	0.394992	4.21829	2.46167e-05	0.000421033
Btnl10	33.5882	1.66535	0.671735	2.47917	0.0131689	0.0639755
Exoc3l4	5.63402	1.6645	0.714875	2.32838	0.0198919	0.0869131
0610040J01Rik	15.1323	1.66419	0.472219	3.52419	0.000424776	0.00443423
Gm37756	2.22713	1.66368	1.20953	1.37548	0.168984	0.38167
Gm867	6.64285	1.6624	0.787	2.11233	0.0346583	0.129151
Cavin2	35.1243	1.66055	0.446943	3.71535	0.000202919	0.00244344
Papss2	64.1359	1.65989	0.308375	5.38269	7.33792e-08	2.92004e-06
Inhba	8.56925	1.65989	0.684928	2.42345	0.015374	0.0716321
Gm28884	26.5047	1.65819	0.309882	5.35104	8.74478e-08	3.38116e-06
Pcdhga5	49.7974	1.65739	0.344498	4.81104	1.50147e-06	3.993e-05
Igkv4-68	63.8513	1.65721	0.985572	1.68147	0.0926723	0.255649
Cpne4	15.8653	1.65657	0.417377	3.96899	7.21779e-05	0.00103893
Tmeff1	3.99121	1.65587	0.81406	2.03409	0.0419423	0.14788
Gm14377	17.8828	1.6542	0.416446	3.97219	7.12154e-05	0.00102711
Xkr6	246.652	1.65403	0.231303	7.15091	8.62034e-13	1.25323e-10
Mir7660	4.22839	1.65387	0.796906	2.07537	0.0379524	0.137686
Ankdd1a	8.52945	1.65254	0.759324	2.17633	0.0295302	0.115489
4930544I03Rik	2.28006	1.65203	1.14547	1.44223	0.149238	0.352898
Gh	2.85507	1.65087	0.958511	1.72233	0.0850097	0.240724
Aspa	10.7683	1.64962	0.491845	3.35393	0.000796714	0.00726032
Adgrl2	179.872	1.64958	0.365154	4.5175	6.2575e-06	0.000132741
Ighj2	194.364	1.64916	0.203638	8.0985	5.5639e-16	1.63962e-13
Lrrn3	173.311	1.64816	0.23665	6.96456	3.29425e-12	4.27605e-10
Sec16b	141.925	1.6475	0.297113	5.54505	2.93876e-08	1.30255e-06
Map1a	26.3352	1.64745	0.363439	4.53296	5.81637e-06	0.000124895
Gm11646	2.22157	1.6462	1.15083	1.43045	0.152589	0.357643
Nek2	22.7109	1.64586	0.341407	4.82082	1.42971e-06	3.83489e-05
Col24a1	20.6107	1.64558	0.527336	3.12055	0.00180514	0.0138705
Rhobtb1	99.4707	1.64547	0.277987	5.91922	3.23468e-09	1.96486e-07
B4galnt2	5.05082	1.6443	0.680595	2.41598	0.0156928	0.0727029
Redrum	4.088	1.64391	1.12101	1.46646	0.142524	0.341277
Kirrel3	5.74854	1.64361	0.77339	2.12521	0.0335693	0.126662
Arhgap22	41.9195	1.64347	0.373778	4.39692	1.09795e-05	0.000212107
Fam187b	11.3575	1.64266	0.500223	3.28386	0.00102395	0.00884325
Gm37955	3.72699	1.64171	0.902057	1.81997	0.0687641	0.208463
Tfec	36.6773	1.64117	0.342843	4.78696	1.6933e-06	4.39592e-05
Gda	468.354	1.64056	0.38391	4.27329	1.9261e-05	0.000341484
Mmp2	2.93981	1.63857	0.980341	1.67143	0.0946376	0.259299
Gm4841	178.584	1.6377	0.189222	8.65493	4.93224e-18	2.3382e-15
Slc4a5	14.2949	1.63593	0.481409	3.39821	0.000678272	0.00634266
Sccpdh	207.998	1.63456	0.453598	3.60355	0.000313905	0.0034695
Cib2	24.7644	1.63271	0.363517	4.49143	7.07478e-06	0.000147636
Gm37240	58.9228	1.63244	0.377611	4.32308	1.53869e-05	0.000283472
Epcam	327.266	1.63187	0.151882	10.7443	6.30353e-27	2.29102e-23
Serping1	4.56713	1.63167	0.774323	2.10722	0.0350982	0.130323
Timp3	43.9013	1.63162	0.315711	5.16808	2.36509e-07	8.04611e-06
Hp	348.856	1.63161	0.597929	2.72877	0.00635719	0.0370177
Adora3	5.24232	1.63065	0.779575	2.09172	0.0364636	0.133866
Vwf	208.79	1.63057	0.330143	4.93897	7.85363e-07	2.31126e-05
Prdm1	2225.98	1.62944	0.295487	5.51442	3.49939e-08	1.51712e-06
Dnph1	40.406	1.62821	0.404323	4.02699	5.64947e-05	0.000842667
Myo1d	334.812	1.62774	0.174072	9.35095	8.68665e-21	7.61672e-18
Col5a2	3.80328	1.62683	0.783555	2.07622	0.0378735	0.137445
Lilrb4a	2753.66	1.62534	0.220519	7.37053	1.69952e-13	2.96491e-11
Asns	162.036	1.62454	0.276779	5.86945	4.37233e-09	2.57696e-07
Dscam	1889.04	1.62424	0.202858	8.00675	1.1778e-15	3.13223e-13
D330045A20Rik	19.726	1.62279	0.38375	4.22875	2.34991e-05	0.000404455
Gm38320	1.97246	1.61978	1.32433	1.22309	0.221294	0.450122
Gm7592	15.4827	1.6196	0.443518	3.65172	0.000260491	0.00298823
Flt4	21.1881	1.61941	0.498959	3.24557	0.00117214	0.00976829
AC153501.1	3.69505	1.61906	0.824981	1.96254	0.0496992	0.166865
Lmo1	11.5844	1.61826	0.450936	3.58867	0.000332375	0.00364166
Gm5541	296.191	1.61642	0.254735	6.3455	2.21701e-10	1.84528e-08
Mecom	3.88564	1.61615	0.913123	1.76992	0.0767412	0.224932
BC023105	3.40197	1.61568	1.07038	1.50944	0.131186	0.323162
Cacna1b	4.82481	1.61522	0.68279	2.36563	0.0179996	0.0808315
Fzd8	25.4633	1.61493	0.48184	3.35158	0.000803513	0.00731616
Tmem200b	4.96806	1.61469	0.772997	2.08887	0.0367193	0.134485
Gm14322	2.73701	1.61432	0.923042	1.74891	0.080306	0.231468
Wisp1	160.748	1.61306	0.37312	4.32316	1.53809e-05	0.000283472
Dnaaf3	46.8397	1.61243	0.27056	5.95961	2.52837e-09	1.58894e-07
Igkj5	80.0881	1.61192	0.568193	2.83693	0.00455496	0.0286832
Gm1965	13.694	1.60884	0.542239	2.96704	0.00300684	0.0208358
Gstt3	69.7161	1.60782	0.330791	4.86052	1.17078e-06	3.24412e-05
B230319C09Rik	6.54206	1.60781	0.611417	2.62965	0.00854723	0.0463195
Igkv17-121	208.303	1.6078	0.698155	2.30293	0.0212829	0.0912717
Fcamr	1.9519	1.60441	1.28063	1.25283	0.210269	0.435744
AC164161.1	2.18056	1.60262	1.12511	1.42441	0.154328	0.360016
Ccr8	1535.84	1.60105	0.25136	6.36954	1.89592e-10	1.59631e-08
Mrc2	13.7713	1.59961	0.439059	3.64327	0.0002692	0.00307032
A530010L16Rik	11.9807	1.59912	0.495471	3.22748	0.00124885	0.0102729
Igkv4-59	193.415	1.59818	0.351722	4.54387	5.52303e-06	0.000118895
Ackr2	25.2719	1.59645	0.753025	2.12005	0.0340016	0.127659
2010107G23Rik	67.7463	1.59484	0.370497	4.3046	1.67284e-05	0.000302736
Gng11	35.1738	1.59378	0.481668	3.30887	0.000936737	0.00825351
Gm17812	2.17374	1.59241	1.14209	1.39429	0.163229	0.372922
Nkx6-2	6.83974	1.59157	0.682694	2.33131	0.019737	0.0864474
Gm15063	2.16779	1.59024	1.28658	1.23602	0.21645	0.443829
Gas2l1	227.562	1.59023	0.255704	6.21901	5.00293e-10	3.76203e-08
Tmem132c	3.08614	1.58778	0.988922	1.60556	0.10837	0.285165
Slit1	7.28723	1.58715	0.569791	2.78549	0.00534474	0.0323033
Pon3	293.195	1.587	0.195597	8.1136	4.91434e-16	1.53096e-13
Vcan	160.628	1.58596	0.481962	3.29064	0.000999615	0.00869509
Pkd2l2	24.1105	1.58504	0.606302	2.61427	0.00894186	0.047875
Kcnk6	434.464	1.58426	0.184751	8.57508	9.90173e-18	4.40667e-15
Abcg4	20.8936	1.58423	0.590186	2.6843	0.00726822	0.0409553
Hba-a1	240.227	1.58355	0.610114	2.5955	0.00944528	0.0498604
Prr11	88.0302	1.58251	0.212406	7.45041	9.30511e-14	1.7016e-11
Gm3411	14.6951	1.58235	0.442397	3.57676	0.000347885	0.00377994
Igkj2	93.5283	1.58188	0.521537	3.03311	0.00242049	0.0174689
Mfsd4a	64.4716	1.58108	0.299661	5.27621	1.31883e-07	4.88282e-06
Myadml2	2.18881	1.5806	1.0552	1.49791	0.134156	0.327903
Plcd4	13.088	1.57978	0.585637	2.69754	0.00698542	0.0396592
Scn5a	62.0387	1.57937	0.342482	4.61152	3.99726e-06	9.02362e-05
Tmod1	63.3115	1.57921	0.263124	6.00178	1.95169e-09	1.27809e-07
Tchh	4.38801	1.57896	0.877729	1.79892	0.0720315	0.214971
Gm11642	4.07632	1.57858	0.828595	1.90513	0.0567637	0.182706
Arhgef17	11.3959	1.57627	0.478781	3.29225	0.000993875	0.00866244
Naaladl1	3.82982	1.57614	0.831193	1.89623	0.0579292	0.185257
Gm13889	4.15011	1.57489	0.79231	1.98772	0.0468424	0.159908
Gm3252	68.4753	1.57385	0.307916	5.11129	3.1997e-07	1.05243e-05
Etv4	4.9184	1.57245	0.81192	1.9367	0.0527821	0.173927
Tnfsf13b	71.8927	1.57129	0.242975	6.4669	1.00031e-10	8.86742e-09
Ttc16	59.6803	1.57121	0.304456	5.16071	2.46017e-07	8.34353e-06
Ppp1r1b	4.93229	1.57108	0.843922	1.86164	0.0626537	0.195212
Msrb3	59.41	1.57038	0.366366	4.28637	1.8162e-05	0.000324373
Piwil4	45.348	1.57033	0.37771	4.15749	3.2176e-05	0.000531563
Havcr1	21.2982	1.57007	0.559195	2.80774	0.00498911	0.0307078
Lmtk3	125.099	1.56834	0.272698	5.75121	8.86078e-09	4.71285e-07
Htra1	21.7701	1.56791	0.431734	3.63166	0.000281604	0.00318019
Aqp4	2.56513	1.56679	1.02359	1.53068	0.125848	0.314792
Clec1a	3.15092	1.56609	1.0569	1.48178	0.138398	0.334893
Gm17590	3.12136	1.56598	0.976655	1.60341	0.108845	0.286007
Gm45406	2.08206	1.56442	1.09278	1.43159	0.152261	0.357181
Gm7598	13.3317	1.5617	0.530561	2.94349	0.00324535	0.0221308
Ltb4r1	101.009	1.55963	0.249882	6.24145	4.33535e-10	3.36444e-08
Pnlip	8.33189	1.55857	2.97252	0.524325	0.600052	0.790299
Mir8116	2.96666	1.55788	0.903445	1.72438	0.0846389	0.239985
Cdkn3	25.3938	1.55737	0.407384	3.82287	0.000131909	0.00173325
C130026I21Rik	228.451	1.5551	0.231526	6.71673	1.85845e-11	1.99641e-09
C430042M11Rik	14.0174	1.55487	0.515024	3.01902	0.00253595	0.0181019
Olfm4	10.6638	1.5545	1.53597	1.01206	0.311507	0.552774
Mgl2	5.62501	1.55226	0.90944	1.70683	0.0878544	0.245967
Mreg	91.8521	1.55086	0.312123	4.96874	6.73889e-07	2.02139e-05
Saxo2	2.53273	1.55038	0.947038	1.63708	0.101614	0.272524
Gm22328	2.30559	1.54923	1.27127	1.21865	0.222976	0.452194
Kif18b	103.76	1.54922	0.293207	5.2837	1.26599e-07	4.69513e-06
Reep2	59.7802	1.54914	0.333984	4.63837	3.51175e-06	8.11237e-05
P2ry12	45.3219	1.54795	0.32623	4.74495	2.08554e-06	5.26369e-05
Frmd5	140.475	1.54766	0.233452	6.62947	3.36903e-11	3.30939e-09
Elavl2	3.68633	1.54723	0.940233	1.64558	0.0998505	0.269152
Plxnb2	1378.28	1.54687	0.275654	5.61164	2.00417e-08	9.31873e-07
Igdcc4	14.1503	1.54631	0.441013	3.50625	0.000454461	0.00468136
Gm17322	3.37102	1.54609	0.983633	1.57182	0.115993	0.298074
Cideb	2.47277	1.54586	0.934524	1.65417	0.0980928	0.265922
Rpl23a-ps14	10.3632	1.54442	0.702925	2.19714	0.0280104	0.111597
Nfasc	23.4299	1.54379	0.453094	3.40722	0.000656286	0.00618212
Gm42921	2.92024	1.54242	0.910899	1.69329	0.0904005	0.251257
Mfsd7c	5.02661	1.54088	0.959021	1.60672	0.108115	0.284846
Gm9136	5.79996	1.54066	0.752934	2.04621	0.0407357	0.144725
Ttyh1	45.6365	1.5397	0.396503	3.8832	0.000103089	0.00141121
Ptgfrn	645.017	1.53963	0.252192	6.105	1.02803e-09	7.30234e-08
Gm12286	2.50447	1.53914	1.01423	1.51753	0.129132	0.319689
Cdk5r1	347.679	1.53895	0.435984	3.52982	0.000415837	0.00436388
Ifitm6	133.008	1.53723	0.652477	2.35599	0.0184732	0.0823646
Ttn	48022.2	1.53625	0.212912	7.2154	5.37746e-13	8.14349e-11
n-R5s27	3.40869	1.53571	0.906326	1.69443	0.0901834	0.250782
Ypel4	174.16	1.53401	0.250395	6.12635	8.99176e-10	6.45011e-08
Kcna6	32.7851	1.53381	0.334485	4.58558	4.52732e-06	9.97246e-05
Bhlha15	131.87	1.53322	0.384664	3.98587	6.72333e-05	0.00098202
Igkv12-38	8.18751	1.53208	0.963522	1.59009	0.111815	0.291391
Tlr5	11.3629	1.53105	0.508993	3.00801	0.00262967	0.0186847
Synpo2	45.8571	1.53042	0.398004	3.84523	0.000120439	0.00160441
AC153494.1	4.86698	1.53006	0.914464	1.67317	0.0942931	0.258876
Gm11992	2.44708	1.52974	0.976603	1.56639	0.117257	0.300014
Mtus1	155.924	1.52861	0.392871	3.89086	9.98895e-05	0.0013748
Trim2	415.877	1.52814	0.179265	8.52447	1.53507e-17	6.56377e-15
Nphp1	36.7424	1.52712	0.408195	3.74117	0.000183166	0.00224399
4930519L02Rik	8.32827	1.52698	0.605456	2.52204	0.0116677	0.0583304
Nek6	204.271	1.52667	0.198392	7.69518	1.41293e-14	2.99144e-12
4930555A03Rik	2.51727	1.52489	0.964249	1.58143	0.11378	0.294504
Tmem51os1	9.20099	1.52437	0.512361	2.97518	0.00292812	0.0204005
Fam198b	2.99208	1.52402	0.95806	1.59073	0.11167	0.291205
Hcn2	8.85336	1.52352	0.6107	2.4947	0.0126063	0.0617487
Apbb1	153.809	1.52294	0.221535	6.87449	6.22125e-12	7.33334e-10
Gm21057	13.5957	1.52214	0.443238	3.43414	0.000594444	0.00574858
Gm12843	1.88584	1.522	1.35346	1.12453	0.260789	0.497583
Hba-a2	105.853	1.52181	0.666419	2.28356	0.0223971	0.0947957
Gm44913	60.3059	1.5214	0.399643	3.80691	0.000140712	0.00182761
Obp2a	4.09806	1.5207	0.844327	1.80107	0.0716911	0.214365
Areg	564.226	1.52003	0.323469	4.69915	2.61252e-06	6.37262e-05
Cela2a	5.15956	1.5199	2.94681	0.515778	0.60601	0.794152
Arl6	45.1163	1.51922	0.479677	3.16719	0.00153922	0.0122102
Gm23354	2.09417	1.51912	1.11933	1.35717	0.174728	0.38952
Ncs1	53.5436	1.51897	0.428992	3.54078	0.000398944	0.00423141
Rgag4	219.918	1.51877	0.210202	7.22526	5.00131e-13	7.68053e-11
Gm25488	2.20791	1.51863	1.57102	0.966648	0.33372	0.575694
Gm15774	2.11228	1.51755	1.21366	1.25039	0.211157	0.436479
Med9os	6.40617	1.51594	0.873666	1.73515	0.0827144	0.236434
Tmc3	142.986	1.51579	0.404659	3.74584	0.00017979	0.00221257
Prokr1	11.1322	1.5149	0.478963	3.16287	0.00156221	0.0123566
Lix1l	88.6664	1.51451	0.258002	5.87014	4.35425e-09	2.57326e-07
Slc4a3	6.67381	1.51445	0.685243	2.2101	0.0270984	0.109005
Gm31718	416.082	1.51437	0.288533	5.24853	1.53318e-07	5.54761e-06
Syn1	10.3858	1.51354	0.515096	2.93837	0.00329948	0.0224149
Perp	40.797	1.51307	0.481021	3.14555	0.00165777	0.0129157
Ear2	120.361	1.513	0.496913	3.0448	0.00232832	0.0169528
Adgrd1	63.0126	1.51013	0.252875	5.97186	2.34557e-09	1.49561e-07
Kif26b	13.7624	1.50992	0.486838	3.10149	0.00192548	0.0146173
Neil3	62.274	1.50982	0.287657	5.24867	1.53199e-07	5.54761e-06
Fzd3	4.47539	1.50921	0.86806	1.7386	0.0821045	0.235215
AC158606.2	6.49741	1.5087	0.877216	1.71988	0.0854546	0.241638
Atoh8	10.4734	1.50849	0.670287	2.25052	0.0244162	0.101167
Cend1	5.72777	1.50812	0.913227	1.65141	0.0986542	0.26695
4930465M20Rik	2.11054	1.50801	1.19799	1.25878	0.208108	0.433105
Gm38001	6.15389	1.50799	0.721322	2.09059	0.0365648	0.134147
Gm16432	20.286	1.50768	0.472233	3.19266	0.00140966	0.0113728
Artn	5.31858	1.50755	0.81257	1.85529	0.0635553	0.197316
Ces2c	338.954	1.50702	0.259765	5.80147	6.57361e-09	3.63834e-07
CAAA01066804.1	10.3414	1.50607	0.596983	2.52279	0.0116427	0.0582456
Slc25a34	5.58576	1.50514	0.679793	2.21411	0.0268212	0.108113
Gm12418	3.7124	1.50309	0.849897	1.76856	0.0769672	0.225231
Pkd2	70.3879	1.503	0.190801	7.87734	3.34429e-15	7.92705e-13
Eml1	14.5676	1.50241	0.504637	2.97722	0.00290876	0.0202915
Ube2c	118.84	1.50116	0.242983	6.17807	6.48916e-10	4.74863e-08
Ltbp4	58.0127	1.50101	0.409565	3.66489	0.000247445	0.00286151
Nlgn2	585.609	1.49949	0.227071	6.60362	4.01236e-11	3.82085e-09
Ntf5	6.54997	1.49925	0.709461	2.11322	0.0345822	0.128978
Eea1	4784.47	1.49789	0.328919	4.55398	5.26401e-06	0.000113881
Sptb	457.135	1.4965	0.264416	5.65964	1.51694e-08	7.36808e-07
Kdf1	8.85073	1.49641	0.558094	2.68129	0.00733394	0.0412208
Ttc26	8.6371	1.49609	0.659422	2.26879	0.0232813	0.0974836
Rbm11	39.3916	1.49538	0.297566	5.02539	5.024e-07	1.56066e-05
Rsph1	15.3234	1.49537	0.431145	3.46837	0.000523623	0.00522588
Atcay	365.638	1.49452	0.215688	6.9291	4.23528e-12	5.4011e-10
Gm26593	9.59069	1.49408	0.479783	3.11408	0.00184518	0.0141434
Ighj4	160.372	1.49393	0.23161	6.45021	1.11697e-10	9.78226e-09
Aldh3b1	175.787	1.49325	0.348541	4.28428	1.83333e-05	0.000326896
Snph	6.12976	1.49211	0.685007	2.17823	0.0293886	0.115224
Wdr54	11.8375	1.49209	0.501952	2.97258	0.00295307	0.0205415
Nbl1	26.0045	1.49208	0.395497	3.77267	0.000161507	0.00203937
Gm37017	6.48612	1.49047	0.815764	1.82709	0.0676867	0.205979
Mtcl1	17.2615	1.48997	0.412566	3.61147	0.000304464	0.00338747
Trem2	13.8314	1.48945	0.642955	2.31658	0.0205268	0.088981
Samd11	221.117	1.48803	0.280533	5.30429	1.13111e-07	4.24544e-06
P2ry6	46.7	1.485	0.408787	3.63269	0.000280477	0.0031691
Naip1	6.02817	1.48455	0.667655	2.22353	0.0261801	0.106224
Gcnt4	8.53726	1.4833	0.702999	2.10996	0.0348614	0.129687
Mfsd7a	27.213	1.4827	0.496751	2.98478	0.00283778	0.0198737
4930558J18Rik	51.754	1.48238	0.296798	4.99459	5.89614e-07	1.79828e-05
Thbd	192.857	1.48207	0.364473	4.06634	4.77576e-05	0.000733932
Dnase1l3	478.034	1.48156	0.353747	4.1882	2.81174e-05	0.000473681
AC117245.5	20.8156	1.48124	0.423628	3.49656	0.000471307	0.00481287
Pcsk1	61.1452	1.48105	0.330432	4.48217	7.38869e-06	0.000152896
Prlr	53.4773	1.48078	0.405504	3.65171	0.000260496	0.00298823
Nrn1	1214.59	1.48049	0.268043	5.52332	3.32647e-08	1.45371e-06
Nyx	2.43554	1.48018	1.01839	1.45345	0.1461	0.34793
Art3	78.7093	1.47916	0.230527	6.41644	1.39496e-10	1.21195e-08
M1ap	9.43679	1.47877	0.641099	2.30661	0.0210766	0.0906541
B3gnt9	71.5503	1.47723	0.311089	4.74859	2.04843e-06	5.17615e-05
Gm5970	54.058	1.47703	0.362423	4.07543	4.59296e-05	0.00071085
Nlrp1a	88.989	1.47682	0.214315	6.89089	5.54454e-12	6.71721e-10
Rassf8	97.0929	1.47679	0.299784	4.92617	8.38578e-07	2.43825e-05
Igkv6-32	82.6028	1.47647	0.502044	2.94092	0.00327236	0.0222792
Gm13528	2.46369	1.47613	0.964922	1.5298	0.126067	0.315161
Dnah5	4.39165	1.47604	0.696043	2.12061	0.0339544	0.127589
2900076G11Rik	6.92143	1.47508	0.796314	1.85238	0.0639713	0.198352
Kcnk12	10.2979	1.4746	0.549301	2.68449	0.00726399	0.0409423
Gpx3	19.1041	1.47411	0.456032	3.23248	0.00122722	0.0101256
Runx2os1	61.791	1.47392	0.316123	4.66247	3.12436e-06	7.34984e-05
Gm16702	135.053	1.47336	0.257464	5.7226	1.04904e-08	5.38269e-07
Tbx3	4.28567	1.47264	0.890169	1.65434	0.0980586	0.265922
Gm11454	48.7149	1.47162	0.353638	4.16138	3.16334e-05	0.000523692
Itgb8	1992.13	1.46865	0.268428	5.47128	4.46791e-08	1.86801e-06
Prom2	3.30837	1.46739	1.09491	1.3402	0.180182	0.397131
Kcnc2	8.56068	1.46727	0.617824	2.3749	0.0175538	0.0791883
Gdpd5	1210.71	1.46507	0.218081	6.71804	1.84181e-11	1.98834e-09
Echdc3	9.59146	1.46338	0.56708	2.58056	0.00986411	0.0514979
Espl1	156.35	1.46336	0.21107	6.93305	4.11865e-12	5.31452e-10
Dennd5b	717.542	1.46029	0.585699	2.49324	0.0126584	0.0618956
Mirg	5.68093	1.45907	0.703806	2.07312	0.0381613	0.138259
Gm11655	2.64136	1.45879	1.06144	1.37436	0.169331	0.38206
Spata22	1.8855	1.45844	1.1196	1.30265	0.192695	0.413487
Ighv1-64	595.026	1.45792	0.973442	1.4977	0.134211	0.327927
AC160051.3	2.02507	1.45781	1.10581	1.31831	0.1874	0.406872
Ptchd1	4.45046	1.45648	0.695874	2.09303	0.0363467	0.133526
Jazf1	225.544	1.45634	0.289124	5.03706	4.72728e-07	1.48756e-05
Kntc1	199.133	1.45559	0.168052	8.66159	4.65236e-18	2.25453e-15
Gm26770	1.98281	1.45393	1.13019	1.28645	0.198287	0.420545
Slc6a8	92.4256	1.45386	0.349064	4.16503	3.11317e-05	0.000517052
Gm13481	4.32916	1.45367	0.803879	1.80832	0.0705572	0.212172
Lpar1	8.73838	1.45307	0.565799	2.56818	0.0102233	0.0528624
Tns2	73.3222	1.45165	0.363101	3.99791	6.39034e-05	0.00093778
Crispld1	2.52819	1.45085	1.10195	1.31662	0.187965	0.40729
Tmem229a	2.4244	1.45028	0.975429	1.48682	0.137064	0.332622
Slc18b1	4.49251	1.4499	0.757092	1.91509	0.0554814	0.179694
AC131777.2	7.77261	1.44786	0.534919	2.70669	0.00679577	0.0389271
Ighv1-39	244.365	1.44771	0.734259	1.97166	0.0486482	0.164119
Stap2	9.6658	1.4469	0.52908	2.73475	0.00624274	0.036517
Srxn1	230.031	1.44672	0.309644	4.67221	2.97983e-06	7.12513e-05
Pcdha8	1.93065	1.44668	1.48369	0.975057	0.329532	0.571414
Sirpb1c	14.1813	1.44549	0.659296	2.19248	0.0283449	0.112344
Gab1	21.3894	1.44535	0.408868	3.535	0.000407771	0.00430618
AI839979	36.9598	1.44534	0.435643	3.31773	0.000907532	0.00807119
Kcna4	5.04775	1.44514	0.776068	1.86213	0.062585	0.195137
Cass4	724.47	1.44498	0.263276	5.48847	4.05424e-08	1.73355e-06
Acot12	21.5813	1.44279	0.373478	3.86312	0.000111948	0.00150881
Gm45089	6.89199	1.44275	0.743729	1.93989	0.0523936	0.173061
Zfp941	14.2741	1.44231	0.455788	3.16443	0.00155386	0.0123084
Pcdhga1	15.0889	1.44197	0.500309	2.88216	0.0039496	0.0257529
9230111E07Rik	60.3522	1.4416	0.297335	4.84842	1.24447e-06	3.40078e-05
Gm11209	11.2007	1.44124	0.494478	2.91467	0.00356064	0.0238108
Slc12a8	117.08	1.44048	0.241884	5.95527	2.59637e-09	1.62698e-07
Gm37265	5.95924	1.44018	0.68471	2.10334	0.0354361	0.131242
Fam84a	28.887	1.43903	0.496764	2.8968	0.00376988	0.0248441
Olfr173	1.88048	1.43857	1.10131	1.30623	0.191475	0.411744
Gm5124	142.377	1.43756	0.221092	6.50207	7.92231e-11	7.22853e-09
Anxa3	112.069	1.43725	0.208811	6.88302	5.85977e-12	7.01207e-10
Kcnab1	4.90862	1.43717	0.900015	1.59682	0.110305	0.288766
Gm5159	93.3982	1.43641	0.255162	5.62941	1.80825e-08	8.51675e-07
Coro2b	421.966	1.43628	0.22813	6.29588	3.05665e-10	2.46875e-08
Phyhip	7.28027	1.43501	0.602217	2.38288	0.0171776	0.0779588
Abhd12b	15.5845	1.43418	0.48421	2.9619	0.00305746	0.021086
Ltbr	120.123	1.43262	0.301253	4.75552	1.97934e-06	5.019e-05
Hist1h2af	166.128	1.43072	0.596563	2.39826	0.016473	0.0753885
Clec1b	65.803	1.4307	0.404993	3.53267	0.000411392	0.00432974
Dock7	157.152	1.43042	0.276567	5.17207	2.31519e-07	7.93748e-06
Cox4i2	4.58785	1.43042	0.706908	2.02349	0.0430228	0.150376
Igkv8-16	4.61427	1.42953	1.05146	1.35957	0.173967	0.388459
Gm14021	18.166	1.4294	0.461122	3.09982	0.00193639	0.0146876
Pcdhgb2	37.2684	1.42924	0.311886	4.58259	4.59249e-06	0.000100854
Slc26a3	2.41316	1.42879	0.968572	1.47515	0.140172	0.337753
Kif1a	36.0015	1.42835	0.411008	3.47523	0.000510412	0.00512928
Fndc1	5.90203	1.42768	0.652243	2.18888	0.0286058	0.113029
P2rx5	22.9569	1.42761	0.410243	3.47992	0.000501572	0.00505693
Mab21l2	3.74396	1.42717	0.815926	1.74914	0.0802667	0.231439
Cd163l1	201.297	1.42693	0.447453	3.189	0.00142768	0.0115011
Sparcl1	2.4561	1.42659	0.961829	1.4832	0.138021	0.334314
Ighv2-6	28.4917	1.42645	0.699111	2.04037	0.0413132	0.146196
Gm44297	5.46692	1.42623	0.99944	1.42703	0.153572	0.359213
AC132852.2	1.96235	1.42539	1.30082	1.09577	0.273181	0.512238
Gm13181	2.07874	1.42514	1.38504	1.02895	0.303504	0.544161
Dnah6	3.13875	1.42489	0.98647	1.44443	0.148617	0.351968
Gm13686	9.62409	1.42345	0.594272	2.39529	0.0166074	0.0759397
Ccna2	292.088	1.42248	0.213974	6.64792	2.97271e-11	2.97367e-09
Nol3	3.18419	1.42238	1.23845	1.14852	0.250753	0.486406
Baiap3	1827.03	1.42161	0.273884	5.19055	2.09679e-07	7.30426e-06
Gm37120	6.98064	1.42143	0.611239	2.3255	0.0200454	0.0874295
Gm43323	24.6805	1.42072	0.553768	2.56555	0.0103011	0.0531559
Gm3005	13.9824	1.42053	0.41115	3.45502	0.000550254	0.00541733
Apba1	192.556	1.42026	0.319457	4.44585	8.7545e-06	0.000175468
Aplnr	3.84996	1.42019	0.987037	1.43884	0.150195	0.354317
Tjp2	1132.3	1.42008	0.264222	5.37458	7.67613e-08	3.03249e-06
Bspry	172.595	1.4176	0.251087	5.64585	1.64365e-08	7.89493e-07
Renbp	179.603	1.41695	0.298891	4.74069	2.12991e-06	5.35721e-05
Kif11	164.479	1.41619	0.241402	5.86652	4.45025e-09	2.60179e-07
Fam20a	85.6745	1.41571	0.445647	3.17675	0.00148933	0.0118923
Fam229b	6.05826	1.41559	0.889207	1.59197	0.111391	0.2907
Ifi211	85.0019	1.41377	0.239787	5.89594	3.72562e-09	2.22588e-07
Chrna10	4.6542	1.41267	0.694308	2.03464	0.0418871	0.147757
Gm13684	4.06013	1.41164	0.829145	1.70253	0.0886561	0.247735
Alas2	191.218	1.41117	0.628705	2.24457	0.024796	0.102275
B3galnt1	17.0226	1.41085	0.476068	2.96354	0.00304118	0.0210003
Mesp2	3.22519	1.41017	1.10119	1.28058	0.20034	0.423234
Creb3l1	30.9027	1.40993	0.345169	4.08474	4.41256e-05	0.000686829
Batf	1699.72	1.40979	0.330695	4.26312	2.01588e-05	0.000355091
Robo1	11.5768	1.4094	0.674219	2.09042	0.0365798	0.134157
Tmem151b	32.4124	1.40916	0.382406	3.68498	0.00022872	0.00268589
Olfr1341	3.15182	1.40877	1.23898	1.13704	0.255523	0.491028
Gm10253	12.2184	1.40794	0.479288	2.93756	0.00330807	0.0224462
Irx4	3.37191	1.40758	0.821237	1.71398	0.0865322	0.243579
Ifitm2	154.843	1.40725	0.246344	5.71256	1.1129e-08	5.67035e-07
Hepacam2	98.5072	1.40667	0.412048	3.41385	0.000640527	0.00608096
Kif14	118.83	1.40633	0.226209	6.21692	5.07003e-10	3.79938e-08
Ccnb1	89.5784	1.40555	0.225484	6.2335	4.56121e-10	3.49005e-08
Igkv9-120	149.459	1.40551	0.478381	2.93806	0.00330269	0.0224297
Gm15889	18.1739	1.4052	0.491701	2.85783	0.00426552	0.0272848
Ighv5-12	42.3351	1.40505	0.584855	2.4024	0.0162879	0.0747373
Grip2	12.3142	1.40495	0.716957	1.95961	0.0500419	0.167577
Hmmr	116.73	1.40367	0.238306	5.89018	3.85781e-09	2.2923e-07
Hrasls5	4.42322	1.40259	0.787873	1.78022	0.0750399	0.221314
Acvr1	96.8321	1.40255	0.282234	4.96945	6.71437e-07	2.01681e-05
Rhbdf1	118.976	1.40241	0.285169	4.91781	8.75197e-07	2.53459e-05
Gm29439	13.2665	1.40119	0.656678	2.13375	0.032863	0.124763
Cdc25c	27.5885	1.40055	0.320342	4.37203	1.23098e-05	0.000233832
Cdca8	159.133	1.39966	0.291004	4.80977	1.51107e-06	4.00318e-05
Igkv11-125	19.4775	1.39948	1.63258	0.857221	0.391323	0.629889
Acot4	4.50493	1.39879	0.782216	1.78825	0.0737364	0.218504
Gm44208	4.57438	1.39722	0.837307	1.6687	0.0951766	0.260253
Gm45706	1.91472	1.39696	1.08689	1.28528	0.198694	0.421039
Slc22a15	1059.42	1.39687	0.190485	7.33321	2.24697e-13	3.79842e-11
Rab39b	72.9081	1.3963	0.263689	5.29525	1.18855e-07	4.43813e-06
Gm13431	2.67195	1.39556	1.14227	1.22175	0.221803	0.450736
Fam110c	17.1363	1.3946	0.416764	3.34625	0.000819115	0.00744269
Sema6b	30.4832	1.39315	0.303104	4.59629	4.30081e-06	9.59957e-05
Kif5c	617.861	1.39242	0.174518	7.97866	1.47929e-15	3.82944e-13
Ranbp17	8.15395	1.39221	0.713683	1.95074	0.0510877	0.170087
Sprn	4.35469	1.3915	0.877263	1.58618	0.112698	0.292607
Large1	438.251	1.39121	0.286683	4.85279	1.21739e-06	3.34381e-05
Prune2	13.7172	1.39049	0.543847	2.55677	0.010565	0.0541079
Neb	6340.23	1.39047	0.226374	6.14238	8.12942e-10	5.87014e-08
Zswim5	24.3064	1.3885	0.378044	3.67285	0.00023986	0.00278967
Ccnb2	157.797	1.38611	0.200608	6.90954	4.86217e-12	6.02439e-10
Uaca	2.24072	1.38593	1.19667	1.15815	0.246801	0.481325
Pif1	32.9665	1.38583	0.300422	4.61296	3.96969e-06	8.97999e-05
Sec14l2	80.2756	1.38576	0.26435	5.24212	1.58743e-07	5.71239e-06
Zfp976	54.3209	1.3856	0.3211	4.31516	1.59485e-05	0.000290794
Gm45591	18.8445	1.38524	0.414837	3.33924	0.000840079	0.00759519
AC144938.1	9.26793	1.38436	0.757632	1.82723	0.0676658	0.205944
Gm29562	2.29282	1.38411	0.966328	1.43234	0.152046	0.356868
D430001F17Rik	2.70508	1.38197	1.04774	1.319	0.187168	0.406613
Ajuba	65.0508	1.38189	0.401016	3.44597	0.000569004	0.00555926
Ano7	13.1982	1.38035	0.419179	3.29299	0.000991275	0.0086467
Gm15270	2.36844	1.38035	0.932783	1.47982	0.138921	0.335674
Bgn	13.8452	1.37999	0.599878	2.30046	0.0214223	0.0916893
Tmem176b	1170.58	1.37961	0.27771	4.96779	6.77192e-07	2.02609e-05
E2f8	228.604	1.37817	0.227467	6.05878	1.3716e-09	9.46532e-08
Gm26781	4.28676	1.37787	0.729327	1.88924	0.0588603	0.187327
Aurkb	132.051	1.37726	0.228728	6.02139	1.7293e-09	1.15323e-07
Vwa3b	17.2505	1.3771	0.39117	3.52045	0.000430814	0.00448437
Gm13259	2.3713	1.37552	1.02554	1.34126	0.179837	0.396894
Dyrk4	10.4037	1.37463	0.519705	2.64502	0.00816854	0.0447679
Trim16	113.064	1.37408	0.176533	7.78369	7.04365e-15	1.58351e-12
Nat8l	60.7418	1.37341	0.488945	2.80893	0.00497071	0.0306291
AC126673.1	6.62143	1.37338	0.573511	2.39469	0.0166344	0.0759996
AL603834.1	3.07559	1.3733	1.17153	1.17223	0.241104	0.47421
Mindy4	17.4093	1.37303	0.453163	3.02987	0.00244659	0.0176024
Tmbim1	935.123	1.37281	0.154273	8.89855	5.65818e-19	3.42744e-16
Bub1	98.1759	1.37276	0.257207	5.33719	9.43997e-08	3.61154e-06
Gm31152	2.74848	1.37226	1.17952	1.16341	0.244664	0.478425
Hist1h3c	280.454	1.37072	0.580266	2.36223	0.0181655	0.0814082
Gm23085	2.75068	1.37032	0.957342	1.43138	0.15232	0.357243
Mab21l3	8.07857	1.37013	0.575278	2.38169	0.0172336	0.078164
Plxna4os1	4.44597	1.36862	0.779774	1.75515	0.0792337	0.229676
Esco2	63.6446	1.36833	0.270313	5.06201	4.14854e-07	1.3265e-05
Pik3r6	88.5427	1.36779	0.446453	3.06369	0.00218622	0.0160901
Gm44652	1.89593	1.36767	1.24229	1.10093	0.270928	0.509762
F10	106.333	1.36762	0.440917	3.10177	0.00192367	0.0146114
Gm10306	2.42533	1.36676	0.981189	1.39296	0.163631	0.373527
Syt17	9.11166	1.36529	0.51129	2.67028	0.00757881	0.0422904
Kif21a	1.84637	1.36502	1.03668	1.31672	0.187933	0.407268
Ric3	26.6315	1.36484	0.35079	3.89077	9.99247e-05	0.0013748
Gm44335	8.17561	1.36403	0.552639	2.46822	0.0135787	0.0654969
Ip6k3	28.0023	1.36303	0.486858	2.79964	0.00511594	0.0313199
Ptk6	5.40634	1.3628	0.73859	1.84514	0.065017	0.200343
Nuf2	94.6097	1.36097	0.254055	5.35698	8.4624e-08	3.29535e-06
Alcam	951.831	1.36086	0.179823	7.56778	3.79659e-14	7.32675e-12
Tmem107	20.3002	1.36086	0.36881	3.68985	0.000224385	0.00264638
Ppp1r3d	20.2652	1.36053	0.471112	2.88791	0.00387814	0.0253625
Gm45532	4.28008	1.3591	0.810274	1.67733	0.0934772	0.257283
Rab13	6.59608	1.35889	0.675733	2.01098	0.0443272	0.153753
Thbs1	859.739	1.35824	0.295555	4.59555	4.31604e-06	9.62371e-05
Mcf2	7.01246	1.3572	0.733089	1.85134	0.0641203	0.19859
Hist1h3g	81.4053	1.35714	0.468561	2.89639	0.00377486	0.0248546
Rnf152	23.1785	1.35682	0.401061	3.38306	0.000716818	0.00665177
Nfia	721.789	1.35538	0.303094	4.47181	7.75585e-06	0.000159108
1700012B07Rik	9.03832	1.35482	0.57851	2.34191	0.0191856	0.0846276
Myo3b	2146.2	1.35466	0.184369	7.34758	2.01829e-13	3.43851e-11
Il17a	25.8154	1.35334	0.739872	1.82915	0.0673772	0.205237
Ighv15-2	3.87223	1.35241	0.812663	1.66417	0.096079	0.261899
Gm8281	123.659	1.35162	0.200859	6.7292	1.70603e-11	1.86017e-09
Pcdhgc3	181.433	1.35137	0.302072	4.47366	7.68926e-06	0.000158188
Unc5c	5.40433	1.35074	0.886205	1.52418	0.127464	0.317379
Myl9	42.9804	1.35002	0.645807	2.09043	0.0365788	0.134157
Pclaf	196.137	1.34877	0.251885	5.35472	8.56891e-08	3.32495e-06
Prps1l1	2.25105	1.3479	0.939146	1.43524	0.151219	0.355621
Gm23563	3.07897	1.3477	0.974008	1.38366	0.166462	0.377657
B230206L02Rik	3.79387	1.34704	0.966489	1.39374	0.163396	0.373214
Gm4217	3.95499	1.34605	0.769114	1.75014	0.0800949	0.231183
Gm28959	2.81796	1.34543	0.870635	1.54534	0.122265	0.308913
Tnfrsf4	4260.13	1.34533	0.293239	4.58783	4.47871e-06	9.89537e-05
Gm3248	27.3859	1.34479	0.314259	4.27924	1.87536e-05	0.000333845
1110002E22Rik	1.81305	1.34441	1.35027	0.995662	0.319414	0.561053
Igkv9-123	11.177	1.34369	0.864433	1.55442	0.120085	0.305228
Gm29668	4.12868	1.3436	0.813563	1.65149	0.0986376	0.266938
Stxbp1	329.909	1.34307	0.144891	9.26955	1.86928e-20	1.50976e-17
Gm12182	2.72169	1.34302	0.935823	1.43512	0.151253	0.355621
Rhov	6.70577	1.34274	0.709722	1.89192	0.0585016	0.186527
Gm25640	2.84706	1.34226	0.846303	1.58603	0.112733	0.292664
Zmynd12	4.24269	1.34218	0.751331	1.7864	0.074034	0.219237
Gm24845	2.36187	1.34181	1.12765	1.18991	0.234083	0.466262
Igkv2-109	130.697	1.34177	0.669185	2.00508	0.0449545	0.154967
Apln	13.9018	1.3417	0.581005	2.30928	0.0209279	0.0901928
Adamtsl3	6.4309	1.3417	0.715326	1.87565	0.0607031	0.191238
Hist1h1b	700.495	1.34132	0.378405	3.54467	0.00039311	0.0041899
4930455G09Rik	4.64701	1.34113	0.696523	1.92546	0.0541716	0.177322
Pdgfrb	64.0698	1.34088	0.300446	4.46298	8.08293e-06	0.000164579
Ckm	2.70177	1.33966	1.14974	1.16518	0.243946	0.477705
Tnfrsf1b	10182	1.33949	0.21934	6.10691	1.01577e-09	7.23887e-08
Fscn1	202.676	1.33921	0.226959	5.90067	3.6202e-09	2.18686e-07
Ckap2l	130.748	1.33901	0.231948	5.77289	7.79244e-09	4.21662e-07
Itgb5	299.573	1.33828	0.262435	5.09946	3.40616e-07	1.10932e-05
Ociad2	12.8367	1.33821	0.591395	2.26281	0.0236476	0.09866
Hs6st2	14.0861	1.33741	0.478226	2.7966	0.00516434	0.0315282
AC126426.1	3.85267	1.33663	0.935219	1.42922	0.152941	0.358201
Abcb6	9.69788	1.33563	0.529088	2.52439	0.0115898	0.0580477
Ret	97.6816	1.33556	0.416545	3.20629	0.00134458	0.0109404
Atp8b5	6.01177	1.33536	0.663441	2.01278	0.0441374	0.153216
Dpcr1	6.50076	1.33526	0.705634	1.89228	0.0584534	0.186468
4930598N05Rik	3.18406	1.33525	0.970948	1.3752	0.169069	0.381785
Tmod2	24.5943	1.33489	0.380759	3.50586	0.000455127	0.00468435
Cyfip1	3729.28	1.3341	0.220333	6.0549	1.40506e-09	9.60504e-08
Gm15572	11.5847	1.33383	0.578735	2.30473	0.0211816	0.0909446
Slmapos2	2.38278	1.33376	1.04928	1.27112	0.203686	0.427337
Kcnc3	60.3497	1.33288	0.300392	4.43714	9.11621e-06	0.000182049
Hemgn	74.7249	1.33251	0.509103	2.61737	0.0088609	0.0475467
Tsku	8.97954	1.33247	0.62566	2.1297	0.0331964	0.125658
Gm12000	7.24183	1.33241	0.533454	2.4977	0.0125001	0.0614355
Kbtbd12	6.74263	1.33217	0.724561	1.83859	0.065975	0.202238
Gprc5c	17.6681	1.33118	0.396515	3.3572	0.000787372	0.00718419
Cdh15	10.7224	1.33056	0.647786	2.05401	0.0399745	0.142999
Tcte1	2.25055	1.33049	1.08492	1.22635	0.220069	0.448676
Tnfrsf8	640.185	1.33048	0.188159	7.07104	1.53773e-12	2.12236e-10
Echdc2	14.7672	1.32879	0.492937	2.69565	0.00702505	0.0398324
Gm4598	1.90677	1.32834	1.12026	1.18575	0.235722	0.467946
Nr3c2	814.227	1.32832	0.177263	7.49348	6.70713e-14	1.23951e-11
Fut4	128.307	1.32591	0.281065	4.71744	2.38833e-06	5.91844e-05
Lcn10	8.27815	1.32496	0.522547	2.53558	0.0112261	0.0566574
Cd81	2921.89	1.3249	0.280941	4.71594	2.40596e-06	5.94861e-05
Tg	114.605	1.32363	0.333354	3.97066	7.16734e-05	0.00103304
Nrxn2	2.73585	1.3234	0.934524	1.41612	0.15674	0.363398
Gm20429	26.8587	1.32332	0.536402	2.46702	0.0136242	0.0656811
Zfp697	2.38304	1.32303	1.21439	1.08946	0.275951	0.515608
Plxnb1	424.551	1.32275	0.233702	5.65998	1.51388e-08	7.36808e-07
Hoxa4	2.82113	1.32202	0.968136	1.36553	0.172085	0.385886
AC168059.1	25.6178	1.32192	0.329898	4.00705	6.14826e-05	0.000907752
Tm4sf20	2.17121	1.32116	1.11155	1.18857	0.234607	0.466752
Prelid2	159.223	1.32052	0.385481	3.42564	0.000613355	0.00587931
Chaf1a	265.381	1.32048	0.23128	5.70944	1.1335e-08	5.74843e-07
Sstr4	3.96054	1.32041	1.23706	1.06738	0.285802	0.526037
Pbk	46.4621	1.31993	0.364843	3.61779	0.000297131	0.00331943
Ablim3	36.663	1.31987	0.3787	3.48527	0.000491646	0.00497509
Abcd2	138.814	1.31977	0.315473	4.18347	2.87092e-05	0.000482328
Gm26876	6.29329	1.31949	0.582355	2.26578	0.023465	0.0980271
Osr2	5.6925	1.31882	0.831361	1.58634	0.112662	0.292571
Gm44510	10.379	1.31818	0.53371	2.46984	0.0135173	0.0652584
Cldn5	2.62746	1.3177	0.979397	1.34542	0.178491	0.395018
Tmem121	6.20181	1.3175	0.78135	1.68619	0.0917597	0.253902
Pex11a	105.675	1.31725	0.253114	5.20418	1.9485e-07	6.85337e-06
Slc7a4	31.8084	1.31719	0.363175	3.62687	0.000286883	0.0032281
Tlcd2	74.8647	1.31712	0.294949	4.46557	7.9855e-06	0.000162995
Smco4	373.858	1.31677	0.330707	3.98167	6.84322e-05	0.000995532
Anpep	96.1543	1.31666	0.323032	4.07596	4.58246e-05	0.000709728
4833411C07Rik	2.49542	1.31651	0.991795	1.3274	0.184377	0.402553
Gm44250	129.879	1.31563	0.206319	6.37669	1.8096e-10	1.53549e-08
A530032D15Rik	81.8685	1.31542	0.370174	3.55352	0.000380119	0.00407334
Rps12-ps19	2.14376	1.31509	1.01984	1.28951	0.197221	0.419079
AC118476.2	2.77761	1.31356	0.892365	1.472	0.141021	0.338924
Gm8349	2.29345	1.31325	1.05155	1.24888	0.211711	0.43707
Agmo	22.8775	1.313	0.401354	3.27143	0.00107007	0.0091152
Agbl1	27.2596	1.31149	0.536025	2.4467	0.0144173	0.0684664
AC154747.3	17.0675	1.31141	0.55644	2.35678	0.0184339	0.0822736
F13a1	1224.13	1.31024	0.36065	3.633	0.000280145	0.0031691
C130050O18Rik	45.9366	1.30993	0.48358	2.70882	0.00675236	0.0387803
Gm23380	4.48733	1.30989	1.04826	1.24958	0.211454	0.436871
Gm3512	6.22469	1.3098	0.606636	2.15912	0.030841	0.119237
AI661453	20.7183	1.30945	0.325286	4.02553	5.6846e-05	0.000847328
Lypd3	2.85862	1.30905	0.885456	1.47839	0.139302	0.336333
Atp9a	809.393	1.30894	0.182069	7.18922	6.51611e-13	9.66645e-11
Grn	1541.56	1.30891	0.204964	6.38604	1.70234e-10	1.4558e-08
Gm16214	11.5601	1.30878	0.483688	2.70583	0.00681335	0.0390073
4930525G20Rik	3.09167	1.30852	0.913039	1.43315	0.151815	0.356557
Snx31	7.36573	1.30839	0.591937	2.21035	0.0270808	0.108978
Gm20111	4.77225	1.30784	0.789595	1.65634	0.097653	0.265063
Mcemp1	79.9351	1.3074	0.485157	2.6948	0.00704314	0.0399142
Acta2	6.67458	1.307	0.618396	2.11353	0.0345554	0.1289
AL607131.1	3.47226	1.30687	0.853638	1.53094	0.125784	0.314706
Tnni3	18.7046	1.30559	0.400996	3.25586	0.00113051	0.00949339
Asic1	6.1612	1.30506	0.602451	2.16624	0.0302926	0.117564
Rab3b	3.59731	1.30391	0.887726	1.46882	0.141881	0.340373
Gm12416	5.31388	1.30216	0.691754	1.88241	0.0597803	0.189261
Plvap	17.2236	1.30187	0.548782	2.37228	0.0176787	0.0796528
Gm43380	6.05017	1.30077	0.756804	1.71876	0.0856573	0.241928
Hist1h3b	246.791	1.3004	0.576754	2.25469	0.024153	0.100267
Eif5al3-ps	2.75645	1.30005	0.938315	1.38552	0.165894	0.376776
Slc6a7	49.2659	1.29904	0.266745	4.86998	1.11611e-06	3.1284e-05
Ankle1	34.8011	1.29886	0.277749	4.67639	2.91969e-06	7.01207e-05
Slamf9	40.2333	1.29832	0.36003	3.60615	0.000310779	0.00344018
Tmem176a	874.771	1.29736	0.279074	4.64882	3.33847e-06	7.78631e-05
Mir669i	2.00407	1.29681	1.27644	1.01596	0.309649	0.550596
4930556J24Rik	1.97296	1.29669	1.2251	1.05843	0.28986	0.529884
Enkd1	66.5308	1.29582	0.279901	4.62957	3.66423e-06	8.38468e-05
Pm20d1	4.72751	1.29571	0.823276	1.57384	0.115524	0.297325
Kif2c	87.4904	1.29523	0.293792	4.40868	1.04005e-05	0.000203777
4921529L05Rik	4.52581	1.29401	0.752689	1.71918	0.085581	0.241838
Tmem30b	32.8784	1.29272	0.41083	3.14661	0.00165178	0.0128868
Gm13522	6.19836	1.29027	0.760954	1.6956	0.0899617	0.2502
A330015K06Rik	2.61176	1.28977	1.04895	1.22958	0.218853	0.447236
Gm12124	2.15846	1.28848	1.0376	1.24178	0.214318	0.441408
Gm17999	3.89611	1.28836	0.810638	1.58932	0.111989	0.291565
Usp44	1.87417	1.28771	1.21492	1.05992	0.289181	0.52904
Gm996	73.4258	1.28712	0.288551	4.46065	8.17118e-06	0.000166066
Cdca3	159.682	1.28637	0.293661	4.38045	1.18432e-05	0.000225756
Fam221b	1.85851	1.28357	1.14689	1.11917	0.263067	0.500012
Tmem56	16.5503	1.28303	0.498569	2.57342	0.0100698	0.0523214
Gm3839	3.16162	1.28281	0.899795	1.42567	0.153964	0.359577
Stk32c	129.151	1.28276	0.315923	4.06037	4.89944e-05	0.000748719
Hsbp1l1	3.19429	1.2826	0.884112	1.45072	0.146859	0.349242
A230083G16Rik	2.04728	1.28206	1.03541	1.23821	0.215636	0.442641
Asb15	1.90433	1.2816	1.17101	1.09444	0.273762	0.512837
Kif22	166.796	1.28067	0.239689	5.34303	9.14041e-08	3.50924e-06
B9d1	24.1103	1.27969	0.344127	3.71864	0.000200296	0.00241987
Tctex1d2	53.2823	1.27963	0.312072	4.10044	4.12364e-05	0.000650682
2210408F21Rik	45.4543	1.27911	0.291771	4.38395	1.16545e-05	0.000222743
Morn2	21.0719	1.27881	0.428446	2.98477	0.00283792	0.0198737
Ppp1r14a	7.67865	1.27815	0.664027	1.92484	0.0542493	0.177409
Spc24	68.4568	1.2771	0.249278	5.1232	3.00392e-07	9.94028e-06
Clspn	240.021	1.27705	0.191598	6.66526	2.64195e-11	2.6922e-09
Olfr527	1.90709	1.27651	1.218	1.04803	0.294623	0.534468
Atp1a3	830.939	1.27573	0.253253	5.03738	4.71935e-07	1.48721e-05
Myo1h	520.312	1.27511	0.130945	9.73779	2.0803e-22	2.52029e-19
Stac2	62.818	1.27489	0.364763	3.49513	0.000473834	0.00483101
H2-Q2	69.0574	1.27394	0.336541	3.78539	0.000153466	0.00195252
Cep55	83.7253	1.27296	0.285871	4.45291	8.47126e-06	0.000170891
Klrg2	5.1717	1.27221	0.826262	1.53971	0.12363	0.31116
AF067061	1.86608	1.27187	1.33914	0.949768	0.34223	0.584646
Timd4	25.9323	1.27117	0.657613	1.93301	0.0532348	0.175097
Fam167a	176.375	1.27107	0.409246	3.10587	0.00189721	0.0144558
Dram1	66.026	1.27075	0.261555	4.85846	1.18302e-06	3.26974e-05
Ifnlr1	16.3969	1.27051	0.6822	1.86237	0.0625504	0.195057
AC155232.1	48.3537	1.26843	0.338853	3.7433	0.000181622	0.00223134
Mxd3	42.4549	1.26768	0.260831	4.86016	1.17292e-06	3.24592e-05
Tmem74bos	1.95099	1.26755	1.44931	0.874584	0.3818	0.62092
5730409E04Rik	109.606	1.26727	0.300247	4.22077	2.43467e-05	0.000417068
Gm45844	8.88635	1.26633	0.54052	2.34281	0.0191393	0.0844708
Tmem119	6.14846	1.26616	0.719508	1.75975	0.0784499	0.228284
Birc5	133.301	1.265	0.240289	5.2645	1.40569e-07	5.13465e-06
Mapt	5.58137	1.26451	0.617054	2.04927	0.0404359	0.14413
Pvrig-ps	37.6635	1.26443	0.286951	4.40645	1.05081e-05	0.000205515
2900018N21Rik	3.74217	1.26435	0.805723	1.56921	0.1166	0.299097
Ighv1-74	71.2303	1.26387	0.885745	1.4269	0.15361	0.359256
Rhobtb3	8.27254	1.26244	0.601345	2.09937	0.0357847	0.132174
Abhd4	667.658	1.2621	0.231928	5.44175	5.27588e-08	2.14648e-06
n-R5s192	2.5451	1.26185	1.04468	1.20788	0.227092	0.457224
Neurl1b	56.1223	1.2613	0.301161	4.1881	2.81294e-05	0.000473681
Slc22a17	116.13	1.26073	0.218312	5.77493	7.69874e-09	4.18669e-07
Arhgef16	7.20667	1.26021	0.587201	2.14613	0.0318628	0.122222
Gm13707	22.2987	1.25976	0.348197	3.61795	0.000296946	0.00331906
Creb3l2	1332.31	1.25966	0.185004	6.80883	9.83933e-12	1.14131e-09
Rtkn	11.6661	1.25945	0.573236	2.19709	0.0280143	0.111597
Syngr3	4.50377	1.25939	0.711206	1.77078	0.0765968	0.22472
Mir6913	2.76269	1.2591	1.01704	1.238	0.215715	0.442739
B930082K07Rik	1.80769	1.25897	1.04615	1.20343	0.22881	0.459453
Hist1h4f	670.258	1.25878	0.646519	1.94701	0.051534	0.171199
Ggn	11.753	1.25758	0.559435	2.24794	0.02458	0.101579
AC154248.3	26.4633	1.25747	0.41004	3.06671	0.00216428	0.0159841
4930520O04Rik	51.5626	1.25733	0.256555	4.9008	9.54475e-07	2.72438e-05
Ighv7-3	209.809	1.25713	0.755827	1.66325	0.0962631	0.262172
Chst2	802.484	1.25608	0.221202	5.67843	1.35934e-08	6.7218e-07
Sohlh1	10.3261	1.25548	0.578605	2.16984	0.0300189	0.116834
Ank3	27.9022	1.25519	0.486967	2.57758	0.00994954	0.051857
Gm15655	20.9319	1.25495	0.441256	2.84403	0.0044547	0.0281658
Bhlhe40	14690.6	1.2545	0.333294	3.76393	0.000167262	0.00209987
Olfm2	4.72528	1.25433	0.698912	1.79468	0.0727041	0.216504
Cadm3	41.2535	1.25424	0.372973	3.36281	0.000771534	0.00707121
Tubg2	43.5167	1.25411	0.322402	3.8899	0.000100286	0.00137717
Ggt7	274.996	1.25395	0.181377	6.91352	4.72769e-12	5.89124e-10
Ache	55.6355	1.25319	0.279185	4.48875	7.16424e-06	0.000149217
Gm9195	1.8339	1.2522	1.25118	1.00081	0.316916	0.558464
Gm12472	3.08183	1.2521	0.835522	1.49859	0.13398	0.327656
Lrrc9	9.29281	1.25127	0.68318	1.83154	0.0670205	0.204408
Magi1	81.6272	1.2505	0.332412	3.76189	0.000168637	0.00210972
Cd1d2	21.9685	1.24926	0.315879	3.95485	7.65819e-05	0.00109438
Gm16685	2.68712	1.24905	1.09513	1.14055	0.254059	0.489639
Slc16a3	587.394	1.24902	0.269209	4.63961	3.49072e-06	8.08089e-05
Nipa1	40.8368	1.24898	0.254063	4.916	8.83316e-07	2.55053e-05
Igkv1-88	38.116	1.24755	1.00447	1.242	0.214237	0.441284
Gm10399	5.67271	1.24749	0.629896	1.98047	0.0476503	0.16183
Stx11	1939.25	1.24734	0.269482	4.62863	3.68086e-06	8.40508e-05
Gm4316	25.859	1.24723	0.401228	3.10853	0.0018802	0.0143463
Gm15918	38.9315	1.24695	0.381631	3.26742	0.00108532	0.00919841
D2Bwg1423e	7.61925	1.24695	0.644668	1.93424	0.0530831	0.174685
Zfp532	22.1163	1.24643	0.444712	2.80277	0.00506658	0.0310881
Enpep	14.5107	1.24606	0.571097	2.18187	0.0291188	0.114496
Igkv5-48	176.879	1.24572	0.648237	1.92171	0.0546424	0.178221
Anln	137.197	1.24439	0.202919	6.13246	8.65326e-10	6.22778e-08
Cd63	129.62	1.24392	0.258099	4.81956	1.43873e-06	3.8496e-05
Rbpms2	34.7942	1.24365	0.376464	3.3035	0.000954863	0.00837598
Hbb-bs	1930.18	1.24354	0.648273	1.91823	0.0550815	0.179052
Igkv1-133	10.3588	1.24319	0.611252	2.03384	0.0419679	0.147941
Gm45540	11.018	1.24268	0.59791	2.07837	0.0376755	0.136958
Timp2	1946.24	1.24253	0.289317	4.29471	1.74919e-05	0.000313947
Gpr55	896.636	1.24145	0.156989	7.90789	2.61779e-15	6.48705e-13
Nipal4	7.27534	1.24108	0.534206	2.32323	0.0201668	0.0878222
Abca4	2.60582	1.24095	0.959962	1.2927	0.196114	0.41733
Rab11fip5	152.381	1.24032	0.208666	5.94404	2.78089e-09	1.72772e-07
Dock1	120.885	1.24002	0.351415	3.52867	0.00041766	0.00437288
Gm42500	31.0297	1.23928	0.328047	3.77776	0.000158247	0.00200517
Krt18	29.7891	1.23899	0.387248	3.19947	0.00137678	0.0111453
Gm43999	5.42484	1.23877	0.627944	1.97274	0.0485256	0.163808
Cenpf	317.913	1.23865	0.210061	5.89663	3.70993e-09	2.22588e-07
Iqsec2	131.166	1.23862	0.182453	6.78871	1.13139e-11	1.29853e-09
Mill2	31.9172	1.23838	0.327954	3.77609	0.000159312	0.00201631
Bub1b	359.146	1.23837	0.164631	7.52207	5.39139e-14	1.02235e-11
Cabp4	1.82826	1.23742	1.08676	1.13864	0.254854	0.490563
Mmp25	246.909	1.23704	0.261876	4.72374	2.31543e-06	5.75741e-05
Hormad2	21.498	1.23694	0.497523	2.4862	0.0129115	0.062961
Gm43288	1.89676	1.23609	1.45718	0.848277	0.396284	0.634211
2900052N01Rik	26.0993	1.23599	0.386432	3.19846	0.00138162	0.0111796
Twsg1	2117.76	1.23563	0.28481	4.33844	1.43497e-05	0.000266772
Prss16	26.0354	1.2354	0.33345	3.7049	0.000211475	0.00252139
Nrp2	164.308	1.23352	0.41881	2.9453	0.00322646	0.0220424
Col1a1	25.2528	1.23329	0.352487	3.49884	0.000467291	0.00478638
Amotl2	13.393	1.23318	0.426692	2.8901	0.00385123	0.0252431
AC122426.1	2.79963	1.23222	0.983912	1.25237	0.210437	0.435853
Asap3	11.1521	1.23099	0.463761	2.65436	0.00794587	0.0439563
Ramp2	2.74873	1.23021	0.974042	1.263	0.206591	0.43103
Ankrd29	45.6222	1.23011	0.302136	4.07138	4.67356e-05	0.000721276
Hap1	158.071	1.23002	0.229256	5.36529	8.08177e-08	3.16977e-06
AC117245.3	448.963	1.22997	0.21705	5.66677	1.45517e-08	7.115e-07
Arfgef3	67.7963	1.22839	0.284441	4.31862	1.5701e-05	0.000287538
Layn	8.93103	1.22832	0.488379	2.5151	0.0118997	0.0591513
Clec4a2	67.753	1.2283	0.353492	3.47478	0.000511282	0.0051333
2200002A13Rik	2.43763	1.22797	1.04101	1.17959	0.238164	0.470773
Kcnu1	2.5266	1.22731	0.897222	1.3679	0.171343	0.384923
Fxyd4	2.84474	1.22723	1.04597	1.1733	0.240676	0.473975
Gm12974	1.96721	1.22686	1.16384	1.05415	0.291814	0.531894
Mmp19	47.47	1.22611	0.272353	4.50193	6.73387e-06	0.000141198
Gm10419	1.89317	1.22608	1.40754	0.871084	0.383708	0.622839
Tnfrsf9	4124.92	1.22602	0.272187	4.50431	6.65876e-06	0.000139892
Gm26216	7.77935	1.22534	0.618585	1.98087	0.0476059	0.161755
AC166078.2	16.7631	1.22427	0.668473	1.83145	0.0670338	0.20442
Plcb1	69.2815	1.22387	0.506326	2.41717	0.0156417	0.0725126
Fam114a1	116.459	1.2226	0.166951	7.32311	2.42284e-13	4.06423e-11
Mt1	135.418	1.22227	0.322002	3.79584	0.000147143	0.00189419
Gm15987	93.1386	1.22157	0.461198	2.64869	0.00808044	0.0444863
Gjb2	248.867	1.22122	0.292883	4.16966	3.05051e-05	0.000508582
9330162012Rik	7.27573	1.22118	0.594607	2.05375	0.0399996	0.14302
Slc4a1	538.226	1.22098	0.779003	1.56737	0.117029	0.299712
Tpx2	283.421	1.22094	0.206488	5.91289	3.36149e-09	2.03622e-07
Scn2a	26.8706	1.21945	0.370476	3.29157	0.00099631	0.00867406
Gm45662	3.47985	1.21942	0.819109	1.48871	0.136563	0.331754
Cit	326.368	1.21891	0.145019	8.40523	4.27037e-17	1.63375e-14
6030468B19Rik	10.4219	1.21872	0.582506	2.09219	0.0364213	0.133746
Lgalsl	256.674	1.2186	0.241378	5.04851	4.45259e-07	1.41336e-05
Gm37503	9.68524	1.21829	0.526422	2.31429	0.0206516	0.0893551
Ankrd34b	3.20981	1.21795	1.21642	1.00125	0.316704	0.558135
Slc15a3	432.654	1.21771	0.172788	7.04743	1.82258e-12	2.45339e-10
Gm45837	2.61845	1.21474	0.980343	1.2391	0.21531	0.442357
Plppr2	48.1721	1.21464	0.313032	3.88023	0.000104357	0.00142321
Gm6579	2.1171	1.21462	1.00256	1.21152	0.225694	0.455209
Chad	44.7052	1.21407	0.321236	3.77937	0.000157225	0.00199453
Gm20478	12.1013	1.21397	0.436426	2.78162	0.00540891	0.0325834
Zfp786	4.36419	1.21331	0.687035	1.766	0.0773951	0.226089
Gm13607	2.84896	1.21316	1.01976	1.18965	0.234182	0.466376
Tspan3	897.659	1.21288	0.246308	4.92423	8.46929e-07	2.45598e-05
Ackr1	3.91252	1.21282	0.909275	1.33383	0.182258	0.39993
Met	102.55	1.21267	0.322368	3.76176	0.000168723	0.00210972
Endou	39.0713	1.21251	0.466024	2.60182	0.009273	0.0491891
Cd300lg	56.706	1.21098	0.332221	3.64509	0.000267298	0.00305502
Fcrl5	128.494	1.21059	0.46795	2.587	0.00968152	0.0507878
Samd12	2.5221	1.21018	1.35132	0.895556	0.37049	0.610387
Gm35147	6.82308	1.20976	0.600911	2.01321	0.0440922	0.153132
Tnip3	107.975	1.20953	0.169481	7.13666	9.56268e-13	1.37193e-10
Prnp	407.167	1.20933	0.250251	4.83247	1.34847e-06	3.64841e-05
Smpdl3b	91.2848	1.20914	0.404822	2.98684	0.00281876	0.0197844
Ldlrad3	157.722	1.20883	0.457015	2.64507	0.00816751	0.0447679
mt-Rnr2	536.042	1.20844	0.384329	3.14428	0.00166497	0.0129579
C130074G19Rik	2.43617	1.20813	0.962935	1.25464	0.20961	0.434916
Tmprss3	63.4063	1.20779	0.214819	5.62238	1.88347e-08	8.83289e-07
Nrep	1.81346	1.20756	1.1933	1.01195	0.311564	0.552778
Adamts2	9.01138	1.20721	0.557032	2.16722	0.0302181	0.117337
Cttn	167.224	1.20671	0.292464	4.126	3.69124e-05	0.000593807
Dnah2	31.6832	1.20622	0.527784	2.28544	0.0222868	0.0945651
Nusap1	194.254	1.20616	0.25985	4.64174	3.4548e-06	8.03186e-05
Abi3bp	173.36	1.20495	0.245927	4.89962	9.602e-07	2.73714e-05
Gm5904	2.03669	1.20455	1.02363	1.17675	0.239297	0.472206
Dscaml1	40.6178	1.20364	0.326871	3.6823	0.000231136	0.00270552
Rpl31-ps23	7.85323	1.20353	0.546386	2.20271	0.0276151	0.110435
Itgb4	22.028	1.20351	0.343766	3.50097	0.000463567	0.00475494
Il5ra	88.4545	1.20295	0.456168	2.63707	0.00836255	0.0455759
Trav4-3	82.2628	1.20271	0.4413	2.72539	0.00642259	0.0373362
Dmtn	36.9848	1.20257	0.627261	1.91718	0.0552151	0.179303
Pram1	3.43177	1.20247	0.903244	1.33128	0.183097	0.400908
Slc6a4	43.3907	1.20157	0.268629	4.47299	7.71351e-06	0.000158388
St14	461.705	1.20096	0.151179	7.94397	1.95816e-15	4.96531e-13
Chrnb1	94.3642	1.20021	0.255438	4.69863	2.61911e-06	6.38156e-05
Cdc42bpb	339.559	1.19935	0.324526	3.6957	0.000219282	0.00260309
Zc2hc1a	59.0034	1.19894	0.213301	5.62091	1.89958e-08	8.88932e-07
Cachd1	5.08328	1.19872	0.619743	1.93422	0.0530855	0.174685
Unc13a	45.4951	1.19862	0.258337	4.63974	3.48848e-06	8.08089e-05
Hsf2bp	46.4514	1.19822	0.358183	3.34527	0.000822017	0.00745972
App	660.198	1.19795	0.244979	4.89	1.00836e-06	2.86692e-05
Gm22708	2.51444	1.19793	1.07002	1.11954	0.26291	0.499763
Dcbld1	10.7331	1.19668	0.585873	2.04256	0.0410956	0.145719
Hrh1	12.6336	1.19659	0.486974	2.4572	0.0140024	0.0670069
Neil2	102.594	1.19651	0.216326	5.53108	3.18258e-08	1.39924e-06
Serpinb8	17.6692	1.19626	0.472682	2.53079	0.0113807	0.0571705
Slco5a1	66.722	1.1961	0.248945	4.80468	1.55002e-06	4.06357e-05
Ston2	254.726	1.1959	0.198496	6.02481	1.69306e-09	1.13601e-07
CT025556.2	5.80301	1.19586	0.773938	1.54516	0.122308	0.308951
Vash1	13.4055	1.19539	0.497331	2.40361	0.0162341	0.074567
2900052L18Rik	3.22044	1.19521	0.875983	1.36442	0.172435	0.386226
Gm16196	4.36306	1.19501	0.701818	1.70274	0.0886165	0.247688
Gm13603	2.27393	1.19477	1.2078	0.98921	0.32256	0.564759
Aire	20.8079	1.19457	0.469938	2.54197	0.0110228	0.0558751
Gm30211	226.003	1.19445	0.34524	3.45977	0.000540645	0.00534623
Arpin	8.41677	1.19399	0.500085	2.38758	0.0169595	0.0771455
Gm38157	61.8793	1.19308	0.385054	3.09849	0.0019451	0.0147076
Igkj3	29.5991	1.19183	0.516902	2.30572	0.0211263	0.0907612
9530082P21Rik	32.8059	1.19181	0.296969	4.01324	5.98899e-05	0.000888449
Tpbgl	107.217	1.1918	0.229467	5.1938	2.06046e-07	7.18921e-06
Gm44731	36.8951	1.19116	0.314189	3.79123	0.000149903	0.00191614
Gm25897	2.27587	1.19055	1.19382	0.997254	0.318641	0.560372
AC132412.1	7.32249	1.19019	0.84041	1.4162	0.156718	0.363398
Sh2d4a	14.0816	1.18945	0.444123	2.67821	0.00740175	0.0415256
Rab36	50.0023	1.18854	0.246506	4.82154	1.42453e-06	3.831e-05
Cdk1	174.059	1.18853	0.288348	4.12185	3.75839e-05	0.000602198
D830030K20Rik	41.2146	1.18767	0.31726	3.74352	0.000181462	0.00223063
C1s1	3.55546	1.18762	0.863159	1.3759	0.168852	0.381492
1700010B08Rik	2.10401	1.18752	0.982636	1.2085	0.226853	0.456997
Gm8909	6.80281	1.1868	0.687784	1.72554	0.0844311	0.239582
AC129022.1	5.04141	1.1866	0.940117	1.26219	0.206881	0.431306
Oprd1	3.65352	1.18616	0.772769	1.53494	0.124798	0.313093
Adap1	911.628	1.18603	0.146265	8.10879	5.11282e-16	1.57036e-13
Txlnb	107.197	1.18598	0.216129	5.48737	4.07961e-08	1.73758e-06
Ighv1-36	15.1369	1.18587	1.3077	0.906836	0.364493	0.605339
Tnfsf15	26.1791	1.1846	0.396238	2.98962	0.00279328	0.0196494
Hmgn3	178.284	1.1843	0.262456	4.51239	6.41021e-06	0.000135453
Pcdhgb6	154.609	1.18321	0.251129	4.71157	2.4582e-06	6.05717e-05
Gm10384	7.34006	1.18291	0.699484	1.69111	0.090815	0.252056
Lrp1	2790.87	1.18079	0.365161	3.23362	0.00122233	0.0100891
Tnfsf4	78.7927	1.18042	0.346581	3.40591	0.00065944	0.00619845
Mgmt	223.074	1.17969	0.198602	5.93995	2.85117e-09	1.76635e-07
Gm25992	2.03611	1.17928	1.09934	1.07271	0.283399	0.523382
Depdc1a	14.6432	1.17906	0.509023	2.31631	0.0205413	0.0890013
Prkaa2	4.92828	1.17905	0.933803	1.26263	0.206721	0.431178
Prrt2	31.9969	1.17855	0.286437	4.11452	3.8798e-05	0.000616668
Plxdc1	129.439	1.17853	0.177623	6.635	3.24505e-11	3.21659e-09
Btn2a2	6.30085	1.17786	0.908853	1.29599	0.19498	0.415918
Sparc	9.23035	1.17748	0.681089	1.72882	0.0838415	0.238343
Pcdhga8	68.9442	1.17728	0.251684	4.67761	2.90243e-06	6.9783e-05
Cxcl1	23.7784	1.17703	0.616107	1.91043	0.0560775	0.181138
Ptges	14.5652	1.17655	0.467491	2.51674	0.0118446	0.0589087
Ank1	252.103	1.17639	0.381675	3.08217	0.00205497	0.0153626
Lpar3	9.80365	1.17595	0.727753	1.61586	0.106124	0.280855
A530030E21Rik	30.9847	1.17588	0.565338	2.07995	0.0375298	0.136607
Slc9a3r2	13.4776	1.17575	0.613643	1.91602	0.0553621	0.179468
Arhgap28	17.0719	1.17502	0.424379	2.76879	0.00562652	0.033579
Pi16	85.9687	1.17391	0.430811	2.72487	0.00643263	0.0373474
Aunip	14.2505	1.17388	0.438599	2.67644	0.00744098	0.0416921
[truncated: 19,808 more rows]
