# Supplementary material for: Ageing impairs the regenerative capacity of regulatory T cells in mouse central nervous system remyelination
Source: Nat Commun. 2024 Mar 11;15:1870. doi: 10.1038/s41467-024-45742-w (PMC10928230; doi:10.1038/s41467-024-45742-w)
Supplement: Supplementary file 6 — Source Data [file 41467_2024_45742_MOESM6_ESM.xlsx]

## Sheet: Figure 1B
Figure 1B
Blood
% of GFP+ cells in CD4+
Young	Aged
2	13.7
2	10.2
3	22.2
5	12.2
6	12
7	12
9	20
8	11.7
10	24.4
8	14.7
6	8.2
9	21.2
8	14.5
13	17.9
14	13.4
14	12.4
25	9.8
21	12.9
5	9
3	15
4	12
6	12
8	10
13	19
15	11
12	11
6	14
8	15
13	11
	18
	7
	10
	13
	15
	7
	10
	14
	15

## Sheet: Figure 1D
Figure 1D
Spleen
% of Foxp3+ cells in CD4+
Young	Aged
18	26.1
13.2	18.9
11.1	15.7
9	10.9
7.9	9.3
13.2	35.5
20.1	33.9
13.8	30.8
20.4	21.1
10.5	22.6
18.5	7.7
20.2	11.9
16.5	18.5
8.24	12
11.2	9.5
8.58
14.9
10.6
2.96
2.67
4.08
11.9
13.5
16.7
22.5
11.6
9.47
8.8
11.3
9.89
10.6
10.8

## Sheet: Figure 1E
Figure 1E
% of CD69+ cells in Foxp3+ cells
Young	Aged
29.2	72.3
35.3	66.6
30.7	59.6
26.8	71
27.2	70.7
28.3	65.9
28.5	64.7
29.3	64.2
	70.4
	70.3
	81.6
	75.5
	90.2

## Sheet: Figure 1F
Figure 1F
% of Foxp3+ cells in CD4+
Young	Aged
3.85	8.25
2.56	21.9
11.1	6.82
6.67	19.5
0	14.3
0	13.8
7.69	18.1
9.09	16.7
	13.7
	16.3
	5.52
	20.5
	3.62

## Sheet: Figure 1G
Figure 1G
Treg count
Young	Aged
3	21
3	19
9	23
5	78
0	37
0	52
3	125
12	42
	233
	51
	38
	66
	20

## Sheet: Figure 1H
Figure 1H
% CD69+ cells in Foxp3+ cells
Young	Aged
0	25
0	28.6
0	0
0	37.5
0	50
0	35
0	75.5
20	36.4
	62.1
	31.8
	31.2
	24
	62.5

## Sheet: Figure 1I
Figure 1I
% Foxp3+ ells in CD4+ cells
Young	Aged
2.11	12.5
13.9	29.8
4.03	5.77
6.52	6.27
5.81	10.4
3.06	6.66
12.1	17.5
6.08	6.62
	20.9
	14
	6.83
	14.3
	1.88

## Sheet: Figure 1K
Figure 1H
% CD69+ cells in Foxp3+ cells
Young	Aged
19.4	52.6
0	63
41.2	44.4
38.2	52.6
22.2	44.8
60	48.9
29.4	52.2
14.3	22.2
	55.8
	37.5
	35.6
	46.6
	71.4

## Sheet: Figure 1J
Figure 1J
% CD69+ cells in Foxp3+ cells
Young	Aged
5	49
44	1038
138	23
24	45
24	73
105	109
57	339
85	23
	271
	58
	106
	141
	20

## Sheet: Figure 1M
Figure 1M
CD4+Foxp3+ cells / mm2
Lysolecithin
3dpl		14dpl
Young	Aged	Young	Aged
6.59952	3.45167	1.29189	0
9.81132	3.15126	0	0
4.45329	0	0	0
5.37634		0	0
0		5.09751	0
		0	1.0752
		1.9202	0
		0	1.30292

[truncated: 70 more sheets: Figure 1N, Figure 2B, Figure 2C, Figure 2E, Figure 2F, Figure 2H, Figure 2I, Figure 2K, Figure 2L, Figure 3B, Figure 3D, Figure 3E, Figure 3G, Figure 4D, Figure 4E, Figure 4F, Figure 4H, Figure 4I, Figure 4J, Figure 5B …]
